# Supplementary material for: Plasma extracellular RNA profiles in healthy and cancer patients
Source: Sci Rep. 2016 Jan 20;6:19413. doi: 10.1038/srep19413 (PMC4726401; doi:10.1038/srep19413)
Supplement: Supplementary Table S1 [file srep19413-s1.xls]

## Sheet: Sheet1
Table S1. Complete list of the 493 RNA transcripts with log2 transformed RPM >5
Cancer Types							Colorectal Cancer	Colorectal Cancer	Colorectal Cancer	Colorectal Cancer	Colorectal Cancer	Colorectal Cancer	Colorectal Cancer	Colorectal Cancer	Colorectal Cancer	Colorectal Cancer	Colorectal Cancer	Colorectal Cancer	Colorectal Cancer	Colorectal Cancer	Colorectal Cancer	Colorectal Cancer	Colorectal Cancer	Colorectal Cancer	Colorectal Cancer	Colorectal Cancer	Colorectal Cancer	Colorectal Cancer	Colorectal Cancer	Colorectal Cancer	Colorectal Cancer	Colorectal Cancer	Colorectal Cancer	Colorectal Cancer	Colorectal Cancer	Colorectal Cancer	Colorectal Cancer	Colorectal Cancer	Colorectal Cancer	Colorectal Cancer	Colorectal Cancer	Colorectal Cancer	Colorectal Cancer	Colorectal Cancer	Colorectal Cancer	Colorectal Cancer	Colorectal Cancer	Colorectal Cancer	Colorectal Cancer
Stage							S1	S1	S1	S2	S2	S2	S3	S3	S3	S4	S4	S4	S1	S1	S2	S2	S2	S3	S3	S3	S4	S1	S2	S2	S2	S3	S3	S4	S4	S1	S4	S4	S1	S1	S3	S4	S1	S1	S1	S2	S2	S2	S2
exRNA category	Accesion#	Name	Size/range	Species	Median	Ranks	Sample 1	Sample 2	Sample 3	Sample 4	Sample 5	Sample 6	Sample 7	Sample 8	Sample 9	Sample 10	Sample 11	Sample 12	Sample 13	Sample 14	Sample 15	Sample 16	Sample 17	Sample 18	Sample 19	Sample 20	Sample 21	Sample 22	Sample 23	Sample 24	Sample 25	Sample 26	Sample 27	Sample 28	Sample 29	Sample 30	Sample 31	Sample 32	Sample 33	Sample 34	Sample 35	Sample 36	Sample 37	Sample 38	Sample 39	Sample 40	Sample 41	Sample 42	Sample 43
C-BRAMY2005662				human	5.66873	376	6.20145	6.44662	6.77022	6.70563	4.915	5.4712	5.40164	4.30528	5.71603	5.52062	6.70095	6.70563	5.55297	6.02894	6.84395	5.16697	4.52725	4.23858	3.44623	5.38304	6.69014	6.82673	6.38562	6.30718	5.793	6.07394	5.56568	5.67698	6.55895	6.32842	5.38089	5.63448	6.16919	6.1253	5.63868	5.49727	5.40059	5.66567	5.71342	6.55725	5.9352	6.11062	5.92923
C-BRAMY2044246				human	5.56769	389	5.99349	6.0342	6.37409	6.43871	4.61548	5.73606	5.13716	4.76437	5.08095	4.90295	6.12256	6.33437	5.55329	5.96855	6.60466	4.83132	4.57339	4.04488	2.4053	5.55329	6.51789	6.61745	5.87796	5.75853	5.43165	5.41771	5.37398	5.59575	6.38815	6.37012	5.06079	5.06736	5.74305	5.72569	5.44349	5.27318	5.72683	5.71953	5.81522	5.68826	6.28554	5.7898	6.21133
C-BRTHA2014909				human	4.74666	492	4.6962	4.68293	4.66238	4.06072	4.91848	4.57015	4.54135	4.94658	5.26556	5.6473	4.1149	4.73879	4.78106	4.62747	4.00846	4.76619	4.99852	4.93655	5.28628	5.22466	4.84986	5.9326	5.86901	5.24618	5.25867	5.86421	6.82219	1.57505	1.89938	4.17928	4.31254	4.05191	7.22626	7.08849	3.73441	3.47378	6.397	5.96128	5.77542	2.99715	6.76518	3.00229	2.65688
C-CAS09594				human	13.9033	15	14.0664	14.0754	14.1393	14.2514	13.8043	14.0295	13.6523	13.6221	14.0395	13.9322	14.4174	13.6617	14.1095	14.0551	14.3596	13.865	13.6999	13.3682	13.1366	13.8891	14.0839	14.2698	13.9865	14.018	14.0794	13.877	13.9438	13.8661	14.2733	14.2084	14.1573	13.9153	13.7496	14.0132	13.7854	13.8933	13.5544	13.8921	13.8667	14.3133	13.8638	13.9485	14.138
C-HEMBA1006617				human	5.0248	478	4.76049	5.30826	4.99418	4.33756	4.78503	4.9095	5.02323	5.14035	5.3861	5.71102	4.2083	5.33756	5.35336	4.19668	3.27573	4.6492	4.31424	4.67327	5.04891	4.6653	4.53772	6.7636	7.0776	6.24517	6.03123	6.83129	7.67146	1.20901	0.948322	3.84655	4.54169	3.7785	8.82795	8.54341	2.89721	3.63652	6.68499	5.86487	6.07814	3.24041	7.96587	2.69255	2.66765
C-KAT09685				human	8.34792	164	7.71356	7.59461	8.73489	8.19139	8.02381	9.271	8.2189	7.47081	9.32865	7.94494	8.30627	9.48332	8.96564	8.24086	8.03679	8.43524	7.98397	8.18944	5.96512	8.63375	8.39483	8.88834	7.99071	7.47326	9.19943	8.11896	9.11012	7.24224	10.0044	9.15202	8.59511	8.46778	7.02434	9.26777	10.0917	8.61344	7.32139	8.7222	8.63562	8.38214	7.41266	7.39951	9.57135
C-TLUNG2002578				human	10.2993	77	10.2465	9.86708	10.8939	11.5737	9.99747	10.2986	11.0411	10.2028	10.0728	9.88206	10.6656	11.8245	10.1273	9.968	11.7577	10.0667	9.18445	9.00127	9.21365	9.72796	9.93917	10.5662	11.1519	10.8959	10.1018	10.6445	10.8646	9.39141	10.689	10.1739	9.532	10.6258	11.2169	9.979	10.067	9.22974	10.5222	8.95139	9.62654	10.4904	10.9354	10.5642	10.7137
GNOMON_232946257				human	5.45599	402	5.49419	5.55558	5.81037	5.03239	5.65221	5.29219	5.35928	5.5963	5.34219	5.32111	5.11849	6.01552	5.26319	5.47658	5.24959	5.47671	5.5037	4.91771	5.45276	5.44376	6.06154	5.94885	5.56269	5.25828	5.22638	5.5848	5.60017	4.69012	5.38372	5.57617	5.34351	5.86071	5.44762	5.54259	5.76955	5.54259	5.2121	5.47612	5.23178	5.7155	5.4573	5.55531	5.6485
GNOMON_232963514				human	5.84395	361	5.67061	5.80312	5.83164	5.57523	6.08294	6.14638	5.48795	6.09743	5.88925	5.77966	5.9178	5.41476	5.96044	5.78685	5.39849	6.04897	6.32276	5.54568	6.02531	6.19491	5.9824	5.72621	5.61036	6.09298	5.62209	5.91303	5.55858	5.17687	5.68312	5.93177	5.75245	5.76797	5.55587	5.72994	5.94444	6.04742	5.95295	6.05819	5.88465	5.74799	5.49788	6.00654	5.71831
GNOMON_232972365				human	5.22034	436	5.38883	4.94839	5.23171	4.29783	4.87514	4.75657	5.38716	5.16607	5.51684	5.72332	4.23171	5.53132	5.66372	4.52397	3.91071	4.97974	4.79545	5.2573	5.60237	4.81056	4.91629	7.41783	7.37043	6.24131	6.63684	7.49463	8.45943	0.703586	0.393148	3.77555	4.57201	3.83189	9.66371	9.55432	2.92224	2.61181	7.33702	6.74028	6.93245	1.3785	8.86463	1.62623	2.47173
GNOMON_232988955				human	4.75263	491	4.99508	4.79579	5.01819	3.55412	4.55298	4.00595	4.80071	4.62893	5.0528	5.42901	3.94018	5.94897	5.1714	4.38715	3.63333	4.65429	4.23801	4.79399	5.14879	4.82745	4.62816	7.01727	6.63121	5.27838	5.49215	6.54723	7.82562	1.08654	0.700468	3.61886	4.3844	3.49583	8.40087	8.3209	2.61951	3.23344	6.49459	6.05606	5.56261	1.18596	7.37417	3.00497	2.34951
GNOMON_233116988				human	5.74067	370	5.96784	5.87158	6.29319	5.16904	5.75527	5.3578	5.68433	5.96415	5.75727	5.66995	5.39752	6.68211	5.6519	5.67149	4.90755	5.81965	5.91448	5.29927	5.84592	5.62389	6.04073	6.51522	5.81545	5.59751	5.47451	6.10487	6.1598	4.49636	5.32069	5.67891	5.64329	5.84107	5.9469	6.15281	6.08663	5.9059	5.66002	5.75827	5.23981	6.21368	5.60626	5.94444	6.38119
lncRNA	NR_033690	C1orf213	2879	human	14.0867	12	14.6658	14.0623	13.9321	14.3531	14.0387	14.1611	14.6052	13.8639	14.5266	13.8505	13.9574	13.9142	13.9607	14.489	14.2304	13.9622	14.2877	14.4369	13.8111	13.9714	14.4747	13.5785	13.9603	13.9137	14.2973	14.0239	14.2926	15.4656	14.1046	13.986	14.4866	14.7196	13.98	14.1005	14.1766	14.0887	13.6062	13.9532	14.7334	14.1351	13.9657	14.0588	14.028
lncRNA	NR_026951	LINC00324	2115	human	9.74715	94	9.77151	9.79098	9.99835	9.86089	9.73248	9.71154	9.41675	9.67162	9.61972	9.52481	9.98056	9.85884	9.75633	9.73201	9.90706	9.70427	9.78774	9.07097	9.32699	9.71604	10.0973	10.1114	9.83384	9.68448	9.58379	9.76135	9.64481	10.0138	9.74172	10.003	9.72143	9.65275	9.61228	10.0126	9.68035	9.79385	9.79206	9.96991	9.77024	9.98646	9.77075	9.78984	9.81878
lncRNA	NR_027002	LOC388692	12267	human	9.39194	109	8.85548	9.26456	9.26036	9.02501	9.89467	9.56891	8.29974	9.74619	8.86005	9.31198	9.74717	8.46077	9.66216	9.35334	8.41724	9.251	10.1121	8.42533	9.61522	9.66888	9.42637	9.46928	9.15963	9.6427	9.224	9.51328	8.43971	8.80724	8.78523	9.67765	9.72455	9.18892	9.11152	9.14452	9.26383	9.37129	9.55757	9.59952	9.76995	8.66808	9.17832	9.37992	8.31281
lncRNA	XR_428946	LOC102724064	821	human	8.18592	173	7.94897	7.00625	8.41312	8.37894	7.134	8.74964	7.66518	8.52887	7.42005	7.83232	8.23703	8.48235	8.2965	7.98743	8.58374	8.21757	7.33992	8.77703	8.42095	7.80669	8.76865	6.71532	8.32261	8.28136	8.30457	7.04875	7.20881	7.70059	8.08768	8.39097	7.91592	8.45825	8.58328	6.31873	7.82335	9.06145	8.94985	7.00863	8.44984	8.20401	8.69042	8.3053	9.42785
lncRNA	XR_432720	LOC102724064	821	human	8.15268	175	8.36381	9.26284	8.09694	6.56182	9.09343	6.79025	8.76485	8.26133	8.87643	8.3466	7.75484	8.14967	7.97242	8.04939	7.04924	8.22462	8.83211	6.75459	8.22238	8.34895	8.53327	9.5008	7.97086	6.687	6.94242	9.72394	9.41902	7.39079	7.15947	8.15579	8.14596	7.93943	8.0261	9.55112	9.00147	7.53087	7.76511	9.03469	7.84574	8.71041	6.52494	8.88392	6.42683
lncRNA	NR_110038	RP4-723E3.1	4385	human	8.02022	181	8.03116	8.20282	8.30114	7.31021	8.30243	7.64811	8.01098	8.19112	8.08319	7.85975	7.56849	8.98474	7.78273	8.02676	7.12799	8.41279	8.02371	7.52555	8.55008	7.74283	8.3024	8.90251	8.24282	7.40181	7.53599	8.71878	8.74042	6.73106	7.46521	7.87605	8.35197	8.23461	8.16562	8.27195	8.33302	8.1113	7.94729	7.95666	7.26132	8.42536	7.85834	8.34949	8.62356
lncRNA	NR_037884	RP11-696N14.1	4827	human	6.82909	258	6.83579	6.68932	6.7581	6.24346	6.75453	6.46962	6.61054	7.03487	7.25848	7.58371	6.23596	6.82182	7.17882	6.99455	5.90201	6.84802	6.92848	7.24555	7.47568	7.22644	6.82874	8.94744	8.89275	8.36964	8.35259	9.07319	9.86162	2.49622	1.36919	5.79444	6.14494	5.72052	11.1859	11.1233	5.14881	5.02177	9.7189	9.36186	8.28505	4.16747	10.2192	3.11131	3.84675
lncRNA	NR_046116	LOC550113	2787	human	6.80511	263	6.43287	6.48287	7.11834	6.48225	6.93314	7.39876	7.95416	6.66009	7.82356	7.92296	7.24387	7.01107	7.4142	6.2129	6.86394	7.47019	6.53873	8.54332	7.88768	6.73512	7.02582	6.29267	7.04837	6.75269	7.93973	6.75854	8.57853	6.06318	6.63717	6.4403	7.6085	7.45095	6.76508	7.01382	6.55148	7.27515	6.60007	6.53885	6.49971	7.59368	7.53421	6.46546	6.5151
lncRNA	NR_046666	CACNA2D3-AS1	2078	human	6.46847	302	6.89378	6.89402	6.85069	5.55926	6.5902	5.94385	6.77317	6.52242	6.56829	6.51772	5.90727	7.62485	5.99795	6.32119	5.56645	6.60081	6.21076	6.71263	6.77675	5.99795	6.5634	7.46734	6.82566	5.77381	6.04578	6.92252	7.74591	5.61208	6.08331	6.27697	6.50285	6.63337	6.52342	6.97366	6.83337	6.68553	6.40133	6.27372	5.53764	7.2129	6.33217	6.77517	7.26821
lncRNA	NR_024433	LINC00926	2534	human	6.26112	312	6.44802	6.57966	6.61823	5.54324	6.49842	6.11946	6.57449	6.43762	6.61075	6.3087	6.01465	7.23646	5.91568	6.03547	5.37956	6.63806	6.5912	6.03564	6.83545	6.1903	6.21731	7.10704	6.50047	5.60696	5.67886	6.81466	7.48682	4.86497	5.86304	6.06936	6.29175	6.2181	6.47257	6.84735	6.72475	6.43231	6.41076	6.2435	5.35878	6.58556	5.98471	6.139	6.94911
lncRNA	NR_024437	LOC728323	1128	human	6.09145	331	6.19501	6.22819	6.35285	5.40717	6.25711	5.73037	6.14506	6.29217	6.03851	5.95689	5.65241	6.82502	5.72663	6.02023	5.33922	6.36611	6.29014	5.65115	6.53183	6.06367	6.36353	6.56221	6.22585	5.64822	5.5227	6.59106	6.62934	4.67768	5.56172	6.08696	6.00604	6.09652	6.24774	6.51029	6.37327	5.97978	6.11405	6.11673	5.66372	6.60703	5.84118	6.09789	6.74718
lncRNA	NR_027040	ATP6V0E2-AS1	3084	human	6.03488	336	6.34652	6.2174	6.77979	5.25878	5.89162	5.585	5.68798	6.15741	5.74138	6.23352	5.62225	6.92467	5.74828	6.27683	5.39306	5.91537	5.84842	5.4638	6.41866	6.12679	6.74631	7.30057	6.62715	5.50099	5.37237	6.77473	5.59423	5.24167	5.23185	5.90199	5.93594	6.00419	6.03214	6.77779	6.45744	6.72921	6.22801	6.37912	6.26782	6.60481	6.17794	6.05754	6.37697
lncRNA	NR_038365	LINC01164	3384	human	5.9726	349	6.83383	6.29183	5.5457	5.78418	5.74632	5.83181	6.39393	7.54847	6.29509	6.15627	5.24504	7.50492	7.27258	2.96271	5.34906	6.61133	6.19965	6.35283	6.95048	2.82045	6.28464	7.26088	7.81654	6.77761	4.14365	3.37898	8.75194	5.48327	6.35443	6.0402	5.77555	5.61454	3.08595	7.72718	7.63027	4.79361	2.42425	3.60353	5.69969	7.80393	2.25984	6.45661	3.16042
lncRNA	NR_002819	MALAT1	8708	human	5.95406	350	6.08899	6.01335	6.31623	5.68427	6.00311	5.84999	5.95083	6.1674	5.8189	5.96963	5.80165	6.40674	5.99698	5.96004	5.99046	6.09601	6.17068	6.01416	5.94046	5.97099	6.02016	6.49746	5.95159	5.80066	5.772	6.21765	6.05277	5.02041	5.68151	6.05549	5.96434	5.95178	6.05502	6.26192	6.1569	5.87287	5.77806	6.06365	5.94155	6.15415	6.03877	6.06597	6.45159
lncRNA	NR_033263	C20orf166-AS1	3610	human	5.81839	362	5.3852	5.63017	7.08769	5.1252	6.71895	5.97907	6.1892	1.68039	6.67965	5.66359	6.26202	3.90281	2.07219	6.07482	5.13268	5.67347	5.74424	5.72753	6.27056	6.22193	5.39084	6.62438	5.26095	4.6532	5.85622	7.01896	6.04573	4.74804	5.39846	3.1418	6.48757	6.11996	6.01385	5.6671	5.76746	5.74423	7.75753	7.51391	4.97309	3.58629	7.0701	6.37606	7.81818
lncRNA	NR_026949	LINC00277	2527	human	5.64597	379	6.02761	5.92757	5.76676	4.76652	5.84883	5.38006	5.86338	5.66786	5.84439	5.67965	4.89549	6.65105	5.26252	5.51951	4.7722	6.04174	5.79339	5.41273	6.04636	5.61762	5.60697	6.34468	5.96028	4.82099	4.9644	6.26412	6.72136	4.34468	5.06922	5.66317	5.27851	5.30915	5.87129	6.22164	6.1378	5.78276	5.67065	5.52529	4.83819	6.2517	5.27284	5.81445	6.5708
lncRNA	NR_034134	AC022311.1	2674	human	5.41855	407	5.39162	5.33015	5.80293	4.77009	5.28535	5.12236	5.57457	5.64145	5.88912	6.01133	4.82154	6.40869	5.86466	5.53016	4.76098	5.53097	5.13455	6.28639	6.04995	5.36216	5.33752	7.10439	7.15021	6.21801	6.22494	7.14348	8.30591	2.24641	2.02093	4.33348	5.27336	4.70275	8.89419	8.75001	3.78567	3.56019	7.33921	7.21682	6.00249	3.17054	7.72157	2.9789	3.68963
lncRNA	NR_026677	MIR600HG	6002	human	5.23161	430	6.14755	5.75468	5.94775	4.50664	5.73998	5.27337	3.39774	6.03303	5.51367	6.27621	3.33631	6.47863	5.29994	5.29888	5.07194	3.78332	5.26025	5.04199	3.93936	5.40686	5.72157	5.95028	5.79821	5.25085	5.70948	3.90862	5.97732	4.34023	4.53947	5.89012	3.5682	3.88608	6.14681	6.25988	6.24521	5.30797	5.99533	5.27258	5.91161	6.31426	4.74098	4.71973	6.39533
lncRNA	NR_047526	LINC01128	2712	human	5.21288	437	5.33994	5.0044	5.56178	4.14986	4.85824	4.46446	5.45927	4.95748	5.51773	5.88789	4.24812	6.29554	5.52523	5.57892	4.42549	5.47164	5.14896	5.69357	6.00525	5.6302	5.26245	7.54368	6.96131	5.86324	5.94678	7.05082	8.34251	1.18613	0.895219	4.38099	4.54145	4.14558	9.21475	9.06721	3.14866	2.85776	7.82912	7.56206	6.14145	3.01993	8.34188	1.78693	2.65235
lncRNA	NR_015440	LINC00982	3722	human	5.15685	450	5.55617	5.22237	5.79152	4.40845	5.50202	4.91636	4.62283	5.45921	5.12649	4.92281	4.85661	6.10889	5.06047	5.2319	4.32487	5.21516	5.37655	4.12985	5.23657	5.10627	5.47983	6.42548	5.46275	4.47766	4.91937	5.71304	6.39152	3.47552	4.97732	5.2641	5.43402	5.31844	5.1716	5.60309	5.69669	5.28623	4.79051	5.08189	4.87368	5.58337	4.72578	5.87039	6.0122
lncRNA	NR_026991	H1FX-AS1	2211	human	5.09888	462	5.28306	4.92729	5.45028	4.17572	4.81412	4.42114	5.33649	5.09233	5.50207	5.59867	4.27096	6.32139	5.17803	4.66554	4.05147	5.0576	4.61624	5.14346	5.25547	4.79101	4.91065	7.37517	7.17586	5.84214	5.81839	6.96116	8.26843	2.16572	0.836007	4.1678	4.5699	4.03074	8.81513	9.02308	2.86093	3.53122	6.6569	6.17518	6.06981	3.31522	7.9412	2.54545	2.46902
lncRNA	NR_038990	EHHADH-AS1	1416	human	5.09107	465	5.17353	5.3251	4.89211	4.50767	5.02438	4.78462	5.24703	5.16175	5.26467	5.61461	4.43268	5.09263	5.47687	4.31912	3.57208	4.88208	4.5271	5.42641	5.09539	4.92939	4.57066	6.8016	6.80842	6.1884	5.97917	6.68924	7.49941	1.10116	1.85423	3.78623	4.59359	3.90853	8.40357	8.38291	3.67565	3.42871	6.14432	5.7819	5.94283	3.15196	7.56805	2.30404	2.82717
lncRNA	NR_048536	LINC-ROR	2591	human	5.03817	475	5.18733	5.36073	5.3843	4.1001	5.13585	4.78169	5.38209	5.28147	5.2675	5.22323	4.54102	6.30174	4.95433	5.02339	4.48523	5.44313	4.94685	5.00063	5.75148	4.73752	5.17867	5.80097	5.46633	4.4373	4.58622	5.57127	6.24854	3.67898	4.46633	4.83156	5.35881	5.1921	5.38705	5.53234	5.46367	5.21042	5.17445	5.12235	4.30643	5.50953	5.01026	5.29184	5.50917
lncRNA	NR_033978	LINC00994	2129	human	4.97926	482	5.02996	5.013	5.47204	4.25339	4.84883	4.68182	5.19488	4.94386	5.35189	5.73882	4.03464	6.35293	5.33158	5.18908	4.15817	5.56378	4.93734	5.22895	5.68025	5.27018	5.39553	6.91215	6.54149	5.08457	5.3009	6.36291	7.65107	1.88978	2.56421	4.52928	4.52928	4.23688	7.72246	7.67982	4.1375	3.49	6.91055	6.20389	5.32239	4.06685	6.89647	3.8484	3.71474
lncRNA	NR_024618	LOC100129550	5904	human	4.94051	485	5.02248	4.74521	5.10706	4.00257	4.76038	4.48722	5.14262	4.92112	5.20145	5.60623	4.01686	5.73954	5.3514	4.3478	3.93447	4.54918	4.55281	4.72634	5.03859	4.84889	4.49219	6.77606	6.69767	5.6736	5.70791	6.84297	7.62988	0.893412	1.54792	4.13005	4.5589	3.72798	8.47869	8.49848	3.59605	3.25056	6.48645	5.95653	6.15543	2.40917	7.71835	2.5827	3.07656
lncRNA	NR_036520	LOC100287042	2597	human	4.93937	486	4.86665	5.27054	5.17144	4.02579	5.43015	4.77048	4.38417	5.11555	4.80252	5.00261	4.38903	5.57468	4.84131	4.971	4.36858	5.186	5.01785	3.83799	5.37673	4.79691	5.23403	5.70675	5.23248	4.56144	4.46648	5.38834	5.34921	3.56379	4.36254	4.8626	4.66096	5.07422	5.06659	5.11742	5.13531	5.04213	4.9138	4.77833	4.57458	5.33707	4.51172	5.28476	5.42554
lncRNA	XR_432024	RP5-1120P11.1	822	human	4.87974	488	5.78106	5.34257	0.0471351	4.30725	5.7883	4.90966	2.82159	2.91449	5.48561	5.35944	4.90512	3.82182	5.37131	5.36238	4.52311	4.06637	3.09638	5.6928	5.89141	2.72746	5.91986	5.62775	4.89409	4.87927	4.42163	5.74247	5.71585	3.58335	2.03611	3.46552	5.59106	5.41305	1.59315	6.14394	5.84107	3.50534	5.79862	5.15946	4.28296	4.39169	5.62764	6.07453	3.88556
mature_miRNA	hsa-miR-99a-5p			human	15.8065	4	15.7276	15.7492	15.7855	15.6559	15.8212	15.6824	15.843	15.9732	15.8108	15.867	15.7232	15.4674	15.7646	15.7737	15.3757	15.7838	15.9742	16.0445	16.1537	15.8941	15.5965	15.7229	15.6745	15.6985	15.8278	15.8652	15.7841	15.0478	15.6883	15.715	15.9015	15.7095	15.8977	15.6718	15.7854	15.8564	15.9292	15.8104	15.7766	15.6	15.719	15.9144	15.6374
mature_miRNA	hsa-miR-129-5p			human	14.4349	7	14.5915	14.5262	14.869	14.2919	14.4129	14.0909	14.8675	14.5587	14.6241	14.5818	14.1406	15.1898	14.2839	14.5371	14.1395	14.4847	14.4299	14.6367	14.7579	14.1585	14.2178	14.9137	14.5325	14.0126	14.5338	14.6586	15.2463	13.8495	14.4006	14.3695	14.5453	14.4975	14.7848	14.6563	14.5841	14.5215	14.1641	14.1173	13.9609	14.7329	14.5437	14.4911	14.9914
mature_miRNA	hsa-miR-22-3p			human	14.427	8	14.5633	14.5123	14.8733	14.1969	14.4365	13.9397	15.0166	14.4957	14.5364	14.713	14.0036	15.4342	14.3024	14.5617	14.1983	14.4731	14.1122	14.5273	14.7339	14.0791	14.2404	14.9484	14.5947	13.9247	14.5128	14.722	15.1446	14.4896	14.3306	14.2929	14.3191	14.5391	14.8848	14.7159	14.6225	14.5076	14.1172	14.1464	13.7575	14.7936	14.6226	14.5784	15.0195
mature_miRNA	hsa-miR-128-3p			human	14.3915	9	14.119	14.2912	13.8566	14.3022	14.5451	14.6514	14.1195	14.6848	14.2333	14.051	14.5855	13.1222	14.5443	14.1246	13.9283	14.3883	14.7902	15.0938	14.8483	14.9075	14.3251	13.7833	14.1582	14.8596	14.3946	14.1457	13.4394	13.5434	14.0348	14.201	14.5212	13.9709	14.1228	13.9534	14.1311	14.3422	15.1899	14.7076	14.6816	13.6564	13.912	14.5675	13.5694
mature_miRNA	hsa-miR-181a-5p			human	14.1042	11	14.1933	14.1945	14.378	13.8621	14.1064	13.9763	14.208	14.2586	14.073	14.3588	13.8273	14.3679	13.9847	14.0935	13.784	14.1152	14.094	14.0045	14.4086	13.922	13.8575	14.32	14.196	13.8218	14.2162	14.4053	14.3384	13.4779	13.9662	14.0969	14.0442	14.1202	14.5599	14.0436	14.3366	14.1339	14.0425	14.0575	13.8254	14.2648	14.1038	14.3307	14.2896
mature_miRNA	hsa-miR-9-3p			human	14.0534	13	13.9128	13.9918	13.7711	13.9107	14.2098	14.0383	14.1173	14.2693	14.2473	14.1861	14.0486	13.3458	14.1281	14.0401	13.7922	14.1137	14.122	14.1981	14.4412	14.1714	14.0598	13.7054	13.7888	13.9941	14.1671	14.0087	13.7348	13.4587	14.1275	13.8065	13.9484	13.997	14.0789	13.831	14.0542	14.1971	14.0853	14.2221	13.9032	14.0898	13.9068	14.0527	13.6733
mature_miRNA	hsa-miR-100-5p			human	13.9965	14	13.9851	14.0662	14.238	13.8519	14.0317	13.8909	13.9567	14.1577	13.8736	14.0668	13.8223	14.0585	13.8615	14.0606	13.5645	13.9921	14.1373	13.9591	14.2868	13.8986	13.7773	14.2467	14.0476	13.8091	14.0906	14.2355	14.2421	13.4053	13.808	14.0578	13.9469	13.9528	14.3189	13.899	14.1666	14.1128	13.9812	13.9223	13.7985	14.0698	13.9718	14.2313	14.0621
mature_miRNA	hsa-miR-181b-5p			human	13.856	16	13.9088	13.965	13.9153	13.5409	13.9433	13.7783	13.8979	13.9824	13.9232	14.1558	13.6106	13.8552	13.8459	13.8656	13.3373	13.9182	13.7617	13.8058	14.2196	13.7945	13.6713	13.9474	13.8258	13.6467	13.9606	14.0508	14.0368	13.2863	13.8075	13.7531	13.7542	13.9208	14.0702	13.7796	14.0394	13.9678	13.8105	13.8715	13.5275	14.0018	13.8826	13.9974	13.9484
mature_miRNA	hsa-miR-320a			human	13.8369	18	14.2358	14.0937	14.4878	13.4432	13.7406	13.2399	14.5943	13.7915	14.1459	14.1429	13.2878	15.2341	13.7701	13.8996	13.7644	13.99	13.5937	14.1281	14.0988	13.3198	13.5084	14.5645	14.0791	13.0836	14.0253	14.1735	15.1515	13.9132	13.643	13.6939	14.0649	14.1174	14.3191	14.4163	14.1975	13.9161	13.5109	13.3884	13.075	14.351	14.0099	13.9125	14.8313
mature_miRNA	hsa-let-7i-5p			human	13.7769	19	13.6597	13.8124	13.8084	13.9175	14.0964	13.6143	13.8719	13.8431	13.6097	14.0348	13.6246	13.7148	13.7648	13.762	13.1396	13.6916	13.3828	14.2879	14.0816	13.811	13.7906	13.8242	13.7952	13.8295	13.7263	13.8517	13.4275	14.3038	13.4739	13.7201	13.4343	13.7349	14.001	13.2344	14.0174	13.812	13.9743	13.7783	13.718	13.4209	13.7059	13.9343	13.0769
mature_miRNA	hsa-miR-9-5p			human	13.201	20	12.6206	12.9429	12.4824	13.1831	13.6815	13.5387	12.8058	13.3568	13.0175	13.4075	13.4638	11.9443	13.3436	13.004	12.6856	13.0829	13.2508	13.8634	13.6068	13.616	13.1575	12.4079	12.9522	13.6933	13.2574	12.8295	11.8998	12.5917	13.2186	13.0135	12.9359	13.0069	13.1131	12.2625	13.0784	13.1314	13.4116	13.56	13.4983	12.527	12.6933	13.1634	11.9434
mature_miRNA	hsa-miR-21-5p			human	12.9407	21	12.6476	12.8392	12.7153	12.7955	13.2335	12.9869	13.0013	12.9786	12.9243	13.4983	12.8412	12.9473	13.0008	12.9151	12.4134	12.8765	12.5639	13.1122	13.3724	12.9208	12.847	12.6483	12.9314	12.9946	13.0719	12.9155	12.4875	13.4252	13.0001	12.6761	12.8228	13.0127	13.1092	12.4998	13.0263	13.0301	12.8555	13.0358	12.8161	12.8692	12.8191	13.1152	12.3191
mature_miRNA	hsa-let-7b-5p			human	12.8735	22	12.8052	12.9761	12.8212	12.813	13.1398	12.8072	13.0009	13.0234	12.9087	13.0591	12.6146	12.5708	12.898	12.974	12.1624	12.8145	12.8818	13.2387	13.2632	12.9489	12.7524	12.8301	12.7241	12.7167	12.9799	13.0061	12.7547	13.5836	12.7262	12.8465	12.6366	12.8495	13.0204	12.4021	13.1509	12.988	12.8453	12.7388	12.8079	12.8215	12.9585	13.1593	12.5171
mature_miRNA	hsa-miR-27b-3p			human	12.5071	23	12.0857	12.4785	12.0864	12.3765	12.8892	12.6987	12.1582	12.7411	12.3383	12.734	12.6491	11.714	12.6356	12.4229	11.8498	12.4191	12.4046	12.7955	12.969	12.7771	12.5604	12.1143	12.4722	12.9497	12.6216	12.3183	11.5657	12.0117	12.4098	12.3422	12.4472	12.4162	12.4351	11.7778	12.4135	12.6041	12.6828	12.7381	12.7033	12.0662	12.2059	12.5655	11.6602
mature_miRNA	hsa-miR-99b-5p			human	12.497	24	12.5609	12.5189	12.5758	12.3321	12.4952	12.2506	12.6943	12.5955	12.5939	12.4264	12.2973	12.4508	12.5009	12.4567	12.1078	12.5665	12.7738	12.8916	12.8022	12.4932	12.2858	12.5693	12.3512	12.2705	12.5345	12.5701	12.7214	11.7891	12.314	12.4158	12.7084	12.4003	12.682	12.4691	12.5232	12.5492	12.5366	12.4173	12.4196	12.4549	12.5487	12.558	12.6177
mature_miRNA	hsa-miR-30d-5p			human	12.4163	26	12.3883	12.4403	12.2796	12.3129	12.367	12.43	12.4126	12.6677	12.3836	12.7181	12.2031	11.9634	12.4784	12.4692	11.9408	12.2901	12.7208	12.6714	12.7992	12.4034	12.159	12.2045	12.1524	12.4907	12.6373	12.4961	12.2344	12.7963	12.3025	12.2779	12.547	12.3729	12.5631	12.031	12.4886	12.5307	12.4297	12.3616	12.5396	12.3529	12.2489	12.6335	12.0837
mature_miRNA	hsa-miR-433-3p			human	12.3843	27	12.4824	12.4225	12.6279	12.1951	12.4177	12.0458	12.6963	12.5267	12.2941	12.3554	12.1766	12.6593	12.4169	12.3544	12.0707	12.3802	12.5225	12.838	12.6634	12.2694	12.0684	12.7255	12.4278	12.0948	12.3267	12.5522	12.5895	11.6035	12.1541	12.2905	12.5343	12.2082	12.6841	12.3818	12.4992	12.4177	12.4462	12.3803	12.2042	12.3267	12.257	12.5152	12.6247
mature_miRNA	hsa-miR-124-3p			human	12.3715	28	12.3985	12.531	12.5559	12.1023	12.4492	12.247	12.531	12.634	12.3733	12.56	12.11	12.4788	12.407	12.393	11.7207	12.3673	12.4201	12.4963	12.7883	12.2806	12.2706	12.4758	12.3449	12.0249	12.4476	12.5909	12.4507	11.5975	12.0852	12.2614	12.3743	12.4748	12.7631	12.2602	12.6017	12.4281	12.3805	12.4194	12.1463	12.3027	12.2901	12.4451	12.3058
mature_miRNA	hsa-miR-378a-3p			human	12.3668	29	12.5502	12.5678	12.8646	12.0011	12.3471	11.9951	12.7306	12.4957	12.442	12.4471	11.96	13.3649	12.2463	12.4131	12.1219	12.574	12.1472	12.4791	12.7003	12.0107	12.1503	12.929	12.5489	11.8878	12.4651	12.5138	12.9938	12.2757	12.0473	12.3341	12.5016	12.4093	12.7775	12.6952	12.4852	12.4339	12.1708	12.0848	11.7672	12.6141	12.5475	12.4307	12.8696
mature_miRNA	hsa-miR-127-3p			human	12.2229	30	12.4136	12.4656	12.6895	11.9037	12.2438	11.7345	12.5109	12.3895	12.3571	12.2234	11.7676	12.9387	12.0885	12.2705	11.5828	12.3308	12.2465	12.3498	12.4856	11.9301	12.0915	12.8257	12.338	11.6723	12.1969	12.5602	12.8966	11.4987	11.7774	12.1428	12.2733	12.1192	12.6878	12.4889	12.4582	12.3084	12.1935	11.9877	11.7735	12.2948	12.2164	12.2152	12.5395
mature_miRNA	hsa-miR-24-3p			human	12.2166	31	12.0869	12.1183	12.0223	12.1189	12.4851	12.2037	12.4615	12.4966	12.5195	12.2235	12.1654	11.7308	12.3696	12.0849	11.7839	12.3122	12.2852	12.6138	12.7163	12.2128	12.2465	11.9337	12.0166	12.0356	12.3952	12.0953	12.004	11.6779	12.1703	11.9315	12.289	12.2212	12.3089	12.0594	12.2296	12.3163	12.2885	12.2276	11.9764	12.1908	12.0811	12.2812	11.9167
mature_miRNA	hsa-miR-125b-5p			human	12.1005	32	12.1443	12.138	12.0686	11.9549	12.1206	11.9033	12.2535	12.3191	12.103	12.0239	12.0007	11.5682	12.1828	12.0183	11.5941	12.1799	12.4042	12.5103	12.5398	12.2361	11.9365	11.9297	11.8888	11.9316	12.0382	12.2463	12.0308	11.2393	11.7382	11.9956	12.3439	11.8429	12.3158	11.99	12.1965	12.185	12.5108	12.4025	12.2335	11.8294	11.9821	12.3006	11.8606
mature_miRNA	hsa-miR-148a-3p			human	11.9912	33	11.5576	11.7137	11.5396	12.0798	12.2173	12.2768	11.6212	12.1532	11.8905	12.2121	12.2757	10.8903	12.0858	11.9217	11.4794	11.8577	11.9671	12.256	12.5117	12.1935	12.0662	11.2771	11.7268	12.5167	12.4677	11.6018	11.1382	12.2531	11.9391	11.9055	11.8991	11.9968	11.882	11.3098	11.6735	12.0652	12.0327	11.9893	12.247	11.5238	11.7044	12.2544	10.8835
mature_miRNA	hsa-miR-423-5p			human	11.9395	36	12.1476	11.935	12.0337	11.7045	11.9659	11.634	12.6769	12.0688	12.1321	12.4041	11.4128	12.5797	11.8875	11.9478	11.732	12.2752	12.0562	11.9968	12.3779	11.6887	11.5218	12.0546	11.8203	11.4184	12.2087	11.9207	12.6921	13.7384	11.6764	11.7063	11.6284	11.8341	12.1112	12.2608	11.8863	12.1301	11.6531	11.6895	11.5442	12.4208	11.9146	11.9481	12.6157
mature_miRNA	hsa-miR-101-3p			human	11.9282	37	11.6593	11.892	12.1353	11.6634	12.4451	11.9287	11.8203	11.9145	11.6534	12.6714	11.6571	12.5732	11.5598	11.9577	11.4476	11.9286	11.4784	11.7948	12.3445	11.8269	11.6928	12.072	12.2434	11.8077	11.9553	11.9373	11.5272	12.8832	11.7964	11.7418	11.3651	12.1136	12.1995	11.5344	12.2063	11.9823	11.5541	12.129	11.7329	12.0217	11.9597	11.8421	11.4594
mature_miRNA	bta-miR-6529a,mml-miR-6529-5p,tch-miR-6529			nonhuman	11.8928	39	11.9605	11.9857	12.1734	11.6638	11.904	11.5391	12.0698	12.0032	11.8943	11.7836	11.5935	12.3784	11.8002	11.8625	11.4348	11.9169	12.016	12.0482	12.2099	11.7549	11.5334	12.2163	11.975	11.5627	11.8504	11.9831	12.1705	11.1237	11.6131	11.7507	11.9658	11.7376	12.2195	12.0515	11.8928	11.9012	11.9042	11.6365	11.5213	12.0352	11.8755	12.1272	12.2817
mature_miRNA	hsa-miR-143-3p			human	11.8887	40	11.419	11.7325	11.9767	11.7716	12.3606	11.9863	11.6783	12.0544	11.4363	11.9765	11.885	11.8824	11.8755	11.8097	11.1078	11.6117	11.5706	12.4091	12.3958	11.931	11.7588	11.9285	12.0716	12.2866	11.8423	11.7852	10.9637	11.1612	11.5303	11.8057	11.7194	11.9546	12.174	11.0688	11.8833	11.8924	12.1772	11.8809	11.9753	11.2664	11.6008	12.2805	10.9533
mature_miRNA	hsa-miR-92a-3p			human	11.6692	43	11.3405	11.3076	10.6703	11.4728	11.7538	12.0804	11.7348	11.9057	11.4811	11.7556	11.4846	10.1522	12.0597	11.3747	11.2789	11.7829	12.1807	12.2849	12.1915	11.9265	11.4039	10.518	10.8974	11.8907	12.29	11.1487	10.6034	13.5964	11.3493	11.2254	11.7566	11.4976	11.2077	11.1132	11.187	11.7209	11.6739	11.8248	12.3321	11.3375	11.3545	11.7959	10.9563
mature_miRNA	hsa-miR-381-3p			human	11.6265	45	11.2392	11.6271	11.6039	11.4195	11.786	12.078	10.9982	11.7806	10.9169	11.2356	11.7352	11.5412	11.7282	11.3899	11.0514	11.3703	11.3927	12.0885	11.9378	11.5947	11.5812	11.7679	11.8624	12.0944	11.5617	11.4135	10.5108	11.0741	11.1211	11.6036	11.6172	11.6418	11.5803	11.0298	11.4236	11.4146	12.1037	11.4346	11.8508	10.8901	11.6039	12.0354	10.7425
mature_miRNA	hsa-miR-532-5p			human	11.6229	46	11.558	11.7051	11.8347	11.3346	11.8201	11.4009	11.8507	11.8462	11.5933	11.6232	11.4879	11.8297	11.6434	11.6237	11.1544	11.6089	11.268	11.8811	11.9778	11.5568	11.5052	11.9045	11.6355	11.3485	11.7168	11.6802	11.7185	11.8907	11.3818	11.5304	11.4555	11.5457	11.8085	11.4511	11.7725	11.7678	11.6213	11.6174	11.3112	11.5252	11.5915	11.6967	11.451
mature_miRNA	hsa-miR-219a-2-3p			human	11.4647	49	11.5572	11.7278	11.9354	11.0969	11.4856	11.0492	11.6633	11.5826	11.3801	11.4351	11.1658	12.4521	11.3846	11.4757	11.0119	11.4902	11.1141	11.5602	11.707	11.215	11.3534	12.071	11.7946	11.2693	11.3589	11.6099	11.7741	10.9031	11.0361	11.3814	11.4789	11.4011	11.836	11.5757	11.6221	11.4879	11.6434	11.2086	11.0021	11.4264	11.3241	11.5027	11.8123
mature_miRNA	hsa-miR-30a-5p			human	11.436	50	11.4206	11.5524	11.4796	11.3058	11.47	11.4119	11.3791	11.6928	11.4096	11.7071	11.3102	11.1578	11.4928	11.5496	10.964	11.2963	11.4444	11.4902	11.7503	11.4359	11.294	11.4706	11.3614	11.5311	11.6282	11.5734	11.3072	10.9263	11.4029	11.3831	11.401	11.3859	11.6846	11.051	11.6225	11.5506	11.4426	11.4066	11.3707	11.3845	11.3255	11.5677	11.1075
mature_miRNA	hsa-miR-451a			human	11.2673	53	10.4641	9.71847	9.31517	10.9211	11.9227	12.9056	12.6816	11.93	10.3913	13.3181	10.7891	10.9231	13.1167	9.34059	10.071	13.0038	10.0762	13.1061	12.8143	10.2457	11.1458	8.76611	10.6306	12.3182	13.8673	8.95631	10.4596	16.0864	9.63744	9.52267	9.29522	12.0837	9.68975	10.0734	10.6138	11.9819	9.5006	10.3066	12.5046	12.053	9.56824	12.1653	9.1415
mature_miRNA	hsa-miR-221-3p			human	10.9085	61	10.845	10.9037	10.9873	10.8494	10.9343	10.8356	11.084	11.1162	10.8661	11.0846	10.7961	10.7739	11.1526	11.0335	10.5222	10.8069	10.8753	11.2824	11.1584	10.8114	10.849	10.8406	10.7703	10.8395	11.1206	11.0738	10.8585	10.3037	10.7749	10.8276	11.0962	10.9693	11.2545	10.6252	10.9847	10.9235	10.8518	10.8949	10.9567	10.6546	10.9635	11.1404	10.7201
mature_miRNA	hsa-miR-29a-3p			human	10.7629	64	10.6573	10.8372	10.6327	10.4652	10.8524	10.7301	10.5688	11.0074	10.6391	10.984	10.7764	10.3666	10.9649	10.7077	10.3342	10.7372	10.6856	10.8326	11.0431	10.8411	10.703	10.615	10.6548	10.8213	10.8196	10.7649	10.2419	10.0704	10.5491	10.6373	10.8018	10.7227	10.8794	10.5175	10.7529	10.8227	11.0022	10.9067	10.7392	10.3642	10.5605	10.8026	10.4778
mature_miRNA	hsa-miR-151a-3p			human	10.6792	65	10.7117	10.7946	10.8574	10.6469	10.7906	10.6072	10.7746	10.8883	10.6391	10.6623	10.4457	10.7355	10.5702	10.7809	9.80631	10.4385	10.6927	10.7823	11.1605	10.5013	10.674	10.7329	10.6261	10.5115	10.7449	10.7561	10.7231	10.4253	10.528	10.5877	10.5134	10.6582	10.9448	10.2811	10.9425	10.9084	10.7773	10.5106	10.5081	10.6334	10.3836	10.9881	10.2189
mature_miRNA	hsa-miR-432-5p			human	10.5781	68	10.528	10.6961	10.4806	10.5386	10.7136	10.5744	10.5727	10.8096	10.5794	10.6542	10.5561	9.933	10.6129	10.529	10.0521	10.54	10.7402	11.0274	11.0225	10.7156	10.415	10.4861	10.3823	10.6154	10.6843	10.5841	10.3199	10.0171	10.4309	10.4841	10.6925	10.5281	10.719	10.1404	10.7151	10.7601	10.7576	10.5933	10.6099	10.4081	10.4087	10.7366	10.1034
mature_miRNA	hsa-let-7g-5p			human	10.5293	69	10.2579	10.5216	9.94544	10.687	11.0135	10.841	10.1613	10.8069	10.4116	10.5817	10.7772	9.22998	10.7593	10.2396	10.014	10.4344	10.4287	11.7387	10.9164	10.9448	10.7228	9.80414	10.3841	11.067	10.6317	10.0508	9.49502	10.9393	10.3821	10.4105	10.4935	10.5054	10.307	9.72647	10.4251	10.4942	10.8156	10.8732	10.8139	9.94364	10.0581	10.4862	9.48736
mature_miRNA	hsa-miR-323a-3p			human	10.5266	70	10.3983	10.4809	10.0271	10.3843	10.4709	10.4944	10.3276	10.7168	10.6181	10.4538	10.5897	9.23764	10.7801	10.4206	10.1757	10.5864	11.0803	11.0362	10.8743	10.8523	10.3271	9.92731	10.0151	10.6873	10.7064	10.301	10.0402	9.80828	10.4713	10.3253	10.7989	10.3747	10.3173	10.1362	10.2373	10.5811	10.6744	10.7313	10.8183	10.2098	10.4464	10.4917	10.187
mature_miRNA	hsa-miR-26a-5p			human	10.343	75	10.3542	10.4327	9.78232	10.3992	10.6966	10.3552	10.01	10.568	10.3456	10.2193	10.4099	9.1138	10.4308	10.1856	10.1836	10.2824	10.715	10.8816	10.5861	10.802	10.7322	9.57929	9.9004	10.373	10.255	10.0284	9.74741	9.61866	10.3471	10.485	10.2678	10.3243	10.103	9.84629	10.4785	10.4082	10.6012	10.4559	10.7949	9.97035	10.0085	10.3124	9.78278
mature_miRNA	hsa-miR-410-3p			human	10.0531	82	9.94078	10.0427	9.76867	9.89946	10.1245	9.9945	10.0891	10.2812	10.1396	10.1645	10.0501	9.29442	10.2013	10.0788	9.6597	10.0058	10.1019	10.2861	10.3472	10.0314	10.011	9.64655	9.7316	9.89582	10.199	10.0129	9.71901	9.28536	10.132	9.8322	10.0653	10.098	10.1395	9.80602	10.0078	10.0969	9.96249	10.0393	10.0064	9.98198	10.0097	10.0245	9.68143
mature_miRNA	hsa-miR-218-5p			human	9.98376	85	9.62292	10.1015	9.5214	9.84948	10.2213	10.0857	9.54229	10.3545	9.68749	9.83258	10.0749	9.38962	10.0819	9.80705	9.46425	9.81684	9.7697	10.1871	10.451	10.336	10.0778	9.76662	9.98353	10.258	9.98568	9.76629	9.17131	9.48127	9.75442	9.79168	9.8802	9.82425	9.85137	9.3884	9.89596	9.97511	10.1483	10.0017	10.2484	9.43721	9.6766	10.1929	9.14707
mature_miRNA	hsa-miR-136-3p			human	9.84047	89	9.67568	9.91608	9.68538	9.70219	10.1422	9.76996	9.83726	10.0604	9.78846	9.91138	9.92155	9.52682	10.0704	9.88105	9.5619	9.77413	9.64446	10.0417	10.0657	9.91586	9.80941	9.7444	9.73055	9.93199	9.92008	9.81355	9.43305	9.30358	9.82828	9.74113	9.66484	9.79992	9.90523	9.54328	9.83846	9.91051	9.85636	10.0592	9.74355	9.54492	9.74842	9.78129	9.45266
mature_miRNA	hsa-miR-340-5p			human	9.83203	91	9.46547	9.83662	9.78171	9.76672	10.2395	9.97797	9.61506	9.96633	9.5702	10.1015	9.92297	9.60594	9.80393	9.87051	9.28151	9.62834	9.66325	10.1078	10.2761	10.0461	9.81804	9.62948	9.82425	10.0837	9.66368	9.81951	8.86514	9.61993	9.87357	9.77423	9.46161	9.77012	10.0414	9.1398	10.0776	9.89219	9.98583	10.082	10.0341	9.62761	9.50581	10.0081	8.78445
mature_miRNA	hsa-miR-185-5p			human	9.82134	93	9.8899	9.9737	10.0354	9.57692	10.0169	9.71781	10.0887	9.92359	9.67008	9.97207	9.5765	10.6261	9.86783	9.58636	9.41486	9.70522	9.20384	11.1707	10.2018	9.44302	9.76525	9.88183	10.1629	9.8589	10.4977	9.52861	9.68892	11.7117	9.28698	9.5115	10.2385	10.0634	10.0333	9.75521	9.85459	9.80515	9.92694	9.71724	9.68435	9.56353	9.67327	10.0144	9.89243
mature_miRNA	hsa-miR-148b-3p			human	9.72887	96	9.49055	9.37198	9.43889	9.70594	9.97737	10.0043	9.51538	9.90612	9.68782	10.2966	9.94203	9.1152	9.96399	9.70127	9.24222	9.55136	9.51789	9.85245	10.1194	9.65204	9.87158	9.02882	9.4332	10.007	10.032	9.35486	8.91502	10.5405	9.81975	9.66122	9.5656	9.74166	9.83657	9.20273	9.50046	9.74136	9.64423	9.87686	9.75957	9.45545	9.36164	9.98786	8.91116
mature_miRNA	hsa-miR-132-3p			human	9.7157	97	9.60686	9.81973	9.41353	9.54608	9.63003	9.79144	9.29765	10.0493	9.44012	9.57774	9.79151	8.75815	10.058	9.75111	9.29559	9.5281	10.0314	9.86522	9.88964	9.81838	9.80416	9.39007	9.48724	10.0455	9.99378	9.75901	8.92131	9.05391	9.47432	9.67919	10.0256	9.59633	9.82959	9.15671	9.62678	9.781	9.88867	9.80486	10.1869	9.26911	9.54228	10.0023	9.22556
mature_miRNA	hsa-miR-181d-5p			human	9.68661	100	9.67947	9.71574	9.92968	9.32209	9.86625	9.49672	9.74068	9.70184	9.68739	10.1051	9.41687	10.2086	9.63115	9.71365	9.08569	9.66597	9.22957	9.60413	10.0411	9.54152	9.48488	10.0815	9.85816	9.51358	9.73807	9.8719	9.9048	9.23296	9.64353	9.59801	9.47082	9.77119	10.0385	9.52444	9.91574	9.77727	9.50464	9.60463	9.20697	9.83224	9.77401	9.89963	9.70091
mature_miRNA	hsa-miR-379-5p			human	9.49979	106	9.25768	9.44926	9.4333	9.26477	9.83921	9.46947	9.48481	9.67302	9.55974	9.4993	9.51341	9.42279	9.59546	9.42749	8.88956	9.43947	9.31675	9.88526	9.88338	9.4988	9.59679	9.46082	9.51043	9.53554	9.61664	9.45858	9.24901	8.79509	9.35358	9.37185	9.53782	9.47428	9.68549	9.20266	9.60987	9.64953	9.6775	9.5231	9.31513	9.37718	9.37468	9.65932	9.05514
mature_miRNA	hsa-miR-423-3p			human	9.42112	107	9.48768	9.31859	9.31676	9.19512	9.55287	9.16698	9.57898	9.45723	9.36722	9.25662	9.33691	9.4427	9.4841	9.24131	9.23876	9.48009	9.61021	10.0424	9.70898	9.378	9.31793	9.27373	9.29721	9.35564	9.59726	9.32082	9.3016	9.77586	9.14109	9.27485	9.56916	9.32963	9.38852	9.42097	9.2676	9.38895	9.59048	9.4512	9.41227	9.18453	9.27768	9.53086	9.41306
mature_miRNA	hsa-let-7a-5p			human	9.39659	108	9.00541	9.25927	8.49686	9.54595	9.75458	9.97744	9.17571	9.64479	9.41276	9.44685	9.73217	7.54233	9.58416	8.89908	8.851	9.33838	9.52242	11.5467	9.92365	9.97527	9.6261	8.18522	8.91062	9.97826	9.82447	8.69599	8.16607	10.2208	9.2895	9.23486	9.49266	9.64634	8.87764	8.19315	9.41733	9.29826	9.71331	9.59569	9.99844	8.63328	9.03299	9.506	7.87828
mature_miRNA	hsa-let-7c-5p			human	9.38629	111	9.15392	9.60378	8.90704	9.75754	9.72576	9.60702	9.08847	9.66111	9.2514	9.06899	9.69322	8.02538	9.55892	9.20305	8.84736	9.29374	9.61801	9.95062	9.7248	9.71162	9.689	8.90814	9.08574	9.79596	9.37229	9.4371	8.299	8.98628	9.00015	9.32688	9.45915	9.28578	9.32828	8.28512	9.45961	9.51122	10.2691	9.45322	9.75031	8.68731	9.10555	9.5569	8.19478
mature_miRNA	hsa-miR-146a-5p			human	9.38438	112	9.66874	9.53733	9.41627	9.32828	9.51559	9.35654	9.40016	9.52165	9.46262	9.78827	9.17482	9.44093	9.33572	9.30931	8.91918	9.43264	9.17831	9.46197	9.857	9.26401	9.40437	9.24878	9.53522	9.1537	9.58188	9.30962	9.52372	9.18027	9.27336	9.24449	9.41768	9.75553	9.80672	9.19308	9.69501	9.46084	9.26159	9.27435	9.44195	9.18948	9.20899	9.74734	9.2285
mature_miRNA	hsa-miR-16-5p			human	9.38253	113	9.16935	9.32706	9.15894	9.34094	9.69394	9.57732	9.52246	9.63039	9.14067	9.62326	9.22573	8.94423	9.67502	9.36824	8.80269	9.28007	9.23173	9.95585	9.83769	9.41408	9.30308	8.90196	9.09586	9.45643	9.89162	9.34104	8.59241	11.282	9.17386	9.26197	9.08173	9.44747	9.43892	8.72252	9.44861	9.52473	9.41904	9.53918	9.69355	9.14465	9.35341	9.73925	8.54764
mature_miRNA	hsa-miR-125a-5p			human	9.3315	114	9.13038	9.42987	8.90299	9.27451	9.33573	9.41951	8.70566	9.6288	8.93809	9.21414	9.71718	8.05268	9.61736	9.13147	8.8666	9.14168	9.71258	9.84048	9.67653	9.76743	9.3146	8.67134	9.08963	10.1941	9.26635	9.17775	8.05939	8.1416	8.85559	9.211	9.80696	8.89157	9.3755	8.67756	9.14178	9.28102	10.3027	9.8146	10.0748	8.33927	8.87602	9.67146	8.34285
mature_miRNA	hsa-miR-744-5p			human	9.29796	115	9.386	9.58853	9.55134	9.08728	9.43462	8.96343	9.29468	9.48648	9.25217	8.99979	9.13755	9.64358	9.26493	9.15838	8.86685	9.25622	9.4162	9.39193	9.45574	9.26736	9.4388	9.49265	9.36489	9.14134	9.0714	9.25999	9.18703	8.47432	8.96096	9.28569	9.39479	9.16448	9.53887	9.2235	9.40947	9.33945	9.63262	9.09766	9.21021	9.12818	9.03146	9.37445	9.53038
mature_miRNA	hsa-miR-92b-3p			human	9.29192	116	9.02421	9.28202	8.65628	9.28544	9.34765	9.38771	8.76737	9.59936	9.05926	8.94274	9.47646	7.83363	9.55944	9.0814	8.87807	9.17319	9.94005	9.6775	9.61987	9.65387	9.08882	8.73367	8.85303	9.69399	9.40286	9.08187	8.15483	8.31949	9.01049	9.06863	9.53719	8.89028	9.08137	8.74912	9.02678	9.21748	9.69187	9.40339	9.78194	8.64518	8.94954	9.38989	8.4339
mature_miRNA	hsa-miR-328-3p			human	9.15126	118	9.27857	9.21864	8.9695	8.96106	9.16244	9.09177	9.27808	9.17291	9.34164	8.90855	9.21718	8.67737	9.28472	8.8449	8.85623	9.35638	9.30673	10.094	9.63002	9.16159	9.03168	8.98607	8.91608	9.24313	9.2415	8.99652	9.06778	8.92342	8.93961	8.79097	9.38809	9.09224	9.09292	9.13131	9.00702	9.08427	9.54423	9.27772	9.16121	8.88199	9.09747	9.14903	9.08183
mature_miRNA	hsa-miR-486-5p			human	9.12622	119	8.42664	7.87487	7.60105	8.61463	10.5691	10.5079	11.6381	10.008	8.84085	10.9195	8.13685	9.34464	10.7889	7.43316	8.6123	10.7767	8.57115	12.0046	10.7626	8.11065	8.94803	7.49748	9.12988	9.92237	11.8098	6.62053	9.10271	14.7098	7.3274	7.35222	8.07646	9.43535	7.77346	8.78621	8.45366	9.66725	7.34349	8.12993	10.0769	10.1661	7.90135	10.2149	7.41052
mature_miRNA	hsa-miR-222-3p			human	9.00657	125	8.92939	8.958	8.87332	8.96398	9.2062	9.07812	9.19668	9.30044	9.26188	9.30769	8.78475	8.46495	9.12529	9.05918	8.47768	8.96676	9.18448	9.27853	9.39336	9.09016	8.95011	8.56812	8.69858	8.90905	9.10891	8.97359	8.89853	8.63738	8.96554	8.83507	9.07567	9.0028	9.25485	8.86619	8.98951	9.091	9.15095	9.08371	8.88875	8.83693	8.73936	9.11961	8.75976
mature_miRNA	hsa-miR-126-3p			human	9.0008	126	9.14696	9.28981	8.43192	9.04165	9.47103	8.8183	8.82737	9.21255	9.37754	9.22626	9.024	8.31972	9.01154	8.76887	8.49184	9.23051	9.24505	9.62214	9.24122	9.25961	9.46138	8.26655	8.6483	8.71594	8.78458	8.95091	8.49689	9.13875	8.87974	9.05186	8.75754	9.05623	9.12349	8.62061	9.37105	9.26645	9.32164	9.00616	9.30445	8.9306	8.41082	9.4521	7.89557
mature_miRNA	hsa-miR-708-3p			human	8.95996	129	8.91003	8.99008	9.34529	8.62313	9.15869	8.73369	9.2022	9.05342	9.04652	9.12407	8.6951	9.6874	8.84983	8.93033	8.43679	9.07683	8.61245	8.99438	9.27476	8.83068	8.79345	9.42081	9.15508	8.75664	8.97805	9.0363	9.48459	8.44513	8.85898	8.8204	8.76028	9.01029	9.17203	9.04238	9.04785	9.03035	8.7895	8.76473	8.44619	9.05129	8.93365	9.00456	9.19401
mature_miRNA	hsa-miR-30e-5p			human	8.95954	130	8.78621	9.01894	8.86036	8.77865	9.1498	9.02677	9.0281	9.19448	8.84392	9.4217	8.70424	8.79095	9.10972	8.95456	8.44931	8.91056	8.70024	9.02853	9.43366	8.93063	8.89183	8.70449	8.87175	9.01695	9.23154	8.98118	8.46557	9.92487	8.80789	8.7676	8.67777	8.93231	9.12534	8.53863	9.07911	8.9838	9.0063	9.09444	8.97419	8.77916	8.86351	9.16764	8.34101
mature_miRNA	hsa-miR-140-3p			human	8.92511	131	8.92233	9.19551	8.72417	8.68789	8.93373	8.87776	8.76751	9.1726	8.83018	8.73495	8.68801	8.86562	9.0545	8.9235	8.27724	8.91067	8.93777	9.1679	9.26191	8.83417	8.76806	8.78389	8.93128	8.88652	9.23982	8.82821	8.57396	10.1163	8.49501	8.6846	9.13413	8.89506	8.89463	8.55702	8.73416	8.93323	8.98984	8.79445	8.97981	8.75215	8.54965	9.06979	8.80437
mature_miRNA	hsa-miR-191-5p			human	8.91079	132	9.16627	9.06301	8.72729	8.78914	9.10011	8.62122	9.0931	9.02383	8.90843	8.8133	8.57329	8.77963	8.97637	8.75722	8.49678	8.92788	9.14361	9.79394	9.08543	8.95723	9.04892	8.61263	8.82056	8.82341	8.95903	8.71152	8.80236	9.39932	8.64017	8.78491	9.13824	9.02037	8.94873	8.80349	9.05095	8.87182	9.21432	8.77917	9.13193	8.63368	8.66426	8.97207	8.89711
mature_miRNA	rno-miR-532-5p			nonhuman	8.90338	133	8.79117	9.13936	9.30514	9.03203	9.11988	8.76003	9.01775	9.0323	8.73011	9.01088	8.77815	9.48574	8.74103	8.90364	8.73821	8.88841	8.57293	8.92407	8.99318	8.60232	8.83934	9.33876	9.40649	8.83005	9.06655	8.99866	8.91823	8.53141	9.18674	8.83871	8.66457	9.00591	9.10148	8.7203	9.05327	8.98634	8.85415	8.77419	8.51997	9.31056	8.72858	9.14067	8.94409
mature_miRNA	hsa-miR-122-5p			human	8.88653	134	8.37129	9.69325	9.23548	8.68816	8.16419	7.69622	8.48549	8.88526	9.39976	10.316	8.2704	9.49472	7.71282	11.456	8.29886	9.01534	10.2327	9.70973	9.31874	8.53949	8.17201	9.00353	8.24646	8.1941	7.00323	9.65863	9.46414	9.74126	8.38362	9.33714	10.2814	8.67039	11.2129	8.42311	9.03047	8.52707	8.51207	8.3201	8.5844	11.6629	8.41273	10.0807	6.49307
mature_miRNA	hsa-miR-23a-3p			human	8.87724	135	8.71501	8.70116	8.07676	8.90745	8.76561	8.97488	9.01275	9.17752	8.94097	8.93508	8.83253	7.55158	9.26768	8.63027	8.35602	9.12216	9.34489	9.5509	9.14379	8.92438	8.77389	8.2764	8.29413	9.03216	9.42208	8.78072	8.10188	8.98789	8.72259	8.69399	9.30029	8.57206	8.67284	8.30951	8.7943	9.21584	9.03477	9.15222	9.29058	8.25018	8.42883	8.7647	8.32405
mature_miRNA	hsa-miR-889-3p			human	8.83132	136	8.30164	8.67582	8.24804	8.76202	9.16435	9.19979	8.14021	9.1129	8.60585	8.95128	9.19824	7.18085	9.11539	8.63784	8.28119	8.53687	8.91917	8.98942	9.2288	9.14612	8.88386	7.96909	8.4152	9.22182	8.99001	8.38092	7.2697	8.26932	8.79019	8.57891	8.72083	8.8001	8.62252	7.92346	8.56737	8.90277	9.01234	9.0574	9.27867	8.20829	8.39153	8.88577	7.45089
mature_miRNA	hsa-miR-138-5p			human	8.82245	137	8.69443	8.8142	9.33796	8.25526	9.02343	8.50671	8.86178	8.97039	8.67528	9.18379	8.37201	10.0442	8.50565	8.69794	8.1696	8.95901	8.49314	8.55538	9.20576	8.47265	8.70838	9.51306	9.12708	8.29563	8.75228	9.07755	9.23018	8.1026	8.4131	8.70171	8.66507	8.8968	9.27949	9.06957	9.05585	8.78417	8.55205	8.57437	8.12733	8.77597	8.86341	8.60017	9.02763
mature_miRNA	hsa-miR-25-3p			human	8.80769	139	8.5351	8.33554	8.03294	8.46085	9.11365	9.28064	9.57057	9.03378	8.55782	9.55478	8.31304	8.34481	9.50289	8.42691	8.16146	9.2343	8.65696	9.9065	9.45436	8.62705	8.6109	7.84554	8.31502	8.94441	10.217	8.00699	8.11507	12.2592	8.19424	8.29253	8.65098	8.9624	8.43917	8.32028	8.39014	8.96342	8.41178	8.57169	9.35398	8.67964	8.54576	9.20179	8.16808
mature_miRNA	hsa-miR-330-3p			human	8.79475	140	8.86235	8.94987	8.90035	8.59887	8.77623	8.56186	8.74652	9.02369	8.76241	8.41409	8.63352	8.94546	8.80599	8.72038	8.51794	8.83751	8.97843	9.04693	9.09338	8.63754	8.5913	9.00698	8.90821	8.62985	8.82895	8.84761	8.80055	7.97689	8.46957	8.64363	9.01113	8.60119	9.00995	8.73536	8.87091	8.78896	9.03743	8.60838	8.6164	8.5394	8.63351	8.94066	8.94226
mature_miRNA	hsa-miR-126-5p			human	8.75558	142	8.56508	8.89846	7.94002	8.59767	8.89781	8.99486	8.35293	9.05758	8.74374	8.59395	8.88412	7.22065	8.90685	8.61813	8.17447	8.61735	8.79806	8.90024	9.17913	9.05124	8.74659	8.02174	8.29039	9.14878	8.84795	8.54806	7.85892	8.19624	8.67125	8.53824	8.70852	8.6348	8.5425	8.02889	8.6173	8.82423	9.05511	8.99138	9.0244	8.16361	8.35445	8.8952	7.8242
mature_miRNA	hsa-miR-27a-3p			human	8.71476	145	8.28019	8.92103	8.09513	8.42288	8.79893	8.75218	8.90316	8.83672	9.016	8.81616	8.63766	7.52979	9.12772	8.16173	8.13311	9.11438	8.70284	9.26784	9.40954	8.94955	8.7205	8.06404	8.49955	9.1244	9.24456	8.23309	7.94954	9.43091	8.5572	8.09631	8.75711	8.94363	8.31088	7.81775	8.43491	8.97494	8.83378	8.847	8.90959	8.33114	8.1888	8.90524	7.69631
mature_miRNA	hsa-let-7d-3p			human	8.70873	146	8.53335	8.62331	8.13586	8.56905	8.61827	8.89875	8.46467	9.05079	8.75032	8.73195	8.86927	7.30376	8.97906	8.54247	8.34942	8.68148	9.29554	9.15332	9.0764	9.14156	8.66073	7.86043	8.10566	9.07639	8.87354	8.50702	7.94262	8.6847	8.57448	8.54552	9.14809	8.50471	8.49112	8.37741	8.38442	8.73245	9.06795	9.02876	9.22305	8.17696	8.39647	8.81957	8.15412
mature_miRNA	hsa-miR-656-3p			human	8.70568	147	8.24514	8.53346	7.80276	8.59857	8.92773	9.03569	8.00875	9.09817	8.48308	8.96032	8.91238	6.74296	9.03555	8.59088	8.28241	8.67568	8.88459	8.71677	9.06878	9.12119	8.62877	7.62695	8.23096	9.21068	8.81124	8.46415	6.77735	7.8929	8.8489	8.45498	8.42913	8.43855	8.41562	7.89182	8.44914	8.85775	8.85782	9.14739	9.01252	8.08267	8.26939	8.5705	7.525
mature_miRNA	hsa-miR-139-5p			human	8.68842	148	8.37891	8.67349	8.12902	8.62665	8.77743	8.78612	8.41809	8.91138	8.65021	8.54224	8.77117	7.68582	8.9021	8.46382	8.25649	8.60221	8.99422	9.22403	9.06872	8.96935	8.64825	8.17987	8.42855	8.99078	8.78293	8.4935	7.95708	7.73899	8.50901	8.45113	8.97483	8.45019	8.51877	8.18739	8.49087	8.68602	9.18761	8.8194	8.97516	8.0917	8.30863	8.88929	8.04829
mature_miRNA	hsa-miR-382-5p			human	8.64803	152	8.91054	8.76816	8.94888	8.45933	8.60217	8.19	8.94673	8.69262	8.81452	8.65239	8.23735	9.19047	8.63984	8.78122	8.14676	8.36895	8.34977	8.92608	8.68573	8.25177	8.396	9.10651	8.7943	8.30754	8.78589	8.87953	9.10772	8.10964	8.56542	8.5862	8.75897	8.76344	9.20826	8.51763	8.80596	8.78133	8.36261	8.22306	8.14374	8.71576	8.74749	8.76787	8.85757
mature_miRNA	hsa-miR-1224-5p			human	8.60994	155	8.891	8.80932	9.18304	8.2351	8.71103	8.04597	9.11649	8.72257	8.83096	8.99646	8.00719	9.81379	8.29363	8.74321	7.86984	8.77544	8.70821	8.66415	8.99954	8.31148	8.3824	9.43478	8.82855	8.01259	8.4567	9.05739	9.6073	8.0328	8.29517	8.48913	8.51253	8.55911	9.27373	9.07989	8.97417	8.78467	8.56765	8.42009	7.91468	9.179	8.61365	8.75418	9.24787
mature_miRNA	hsa-miR-125b-1-3p			human	8.50852	157	8.43031	8.58504	8.36082	8.44286	8.60631	8.40479	8.6431	8.79326	8.83901	8.40875	8.40948	7.88477	8.46555	8.39067	8.10411	8.61522	9.03849	8.94272	8.9488	8.72798	8.36677	8.38244	8.25127	8.19683	8.60878	8.48494	8.63702	8.0472	8.35192	8.35029	8.57959	8.39322	8.4669	8.2989	8.5003	8.75068	8.45853	8.41834	8.46692	8.56475	8.50944	8.58314	8.34088
mature_miRNA	hsa-let-7f-5p			human	8.4021	160	8.07191	8.20928	7.24938	8.72977	9.08445	8.99439	8.13491	8.59266	8.437	8.42429	8.77021	6.42938	8.5336	7.87155	8.00276	8.17235	8.5637	10.8173	8.84913	9.00395	8.80462	6.90234	7.96792	8.9387	8.68447	7.5731	6.93605	9.33461	8.40639	8.21258	8.48073	8.58205	7.93188	7.18811	8.45713	8.31976	8.67897	8.71864	9.13737	7.66062	7.79047	8.31198	6.73127
mature_miRNA	hsa-miR-320b			human	8.39949	161	7.30719	7.43545	7.71827	9.21549	7.58224	8.87653	10.5948	9.25354	9.83602	7.6949	9.23958	11.0047	6.80284	9.47983	6.63754	7.83547	6.83276	9.60158	9.16504	6.591	6.41733	10.9264	10.113	7.2034	7.58872	8.26299	10.626	7.30508	9.72451	6.88857	7.47353	7.34211	9.98889	7.14718	7.14893	9.3807	6.87967	9.18838	6.99989	10.1911	9.77841	6.84903	9.98984
mature_miRNA	hsa-miR-502-3p			human	8.37347	162	8.47309	8.42775	8.51779	8.21299	8.3193	8.01857	8.72705	8.50897	8.47309	8.39983	8.17814	8.59663	8.54144	8.4118	7.98652	8.4022	8.20118	8.80362	8.51562	8.12778	8.20813	8.45638	8.38431	8.19242	8.50863	8.43489	8.57563	8.29592	8.21147	8.12031	8.70154	8.37076	8.66092	8.39023	8.4019	8.35822	8.49445	8.29527	8.03661	8.28052	8.28029	8.43761	8.662
mature_miRNA	hsa-miR-103a-3p			human	8.36998	163	8.68948	7.92565	8.40469	8.41746	9.21829	7.45094	8.85077	8.57085	8.67265	9.06613	8.40884	8.41746	7.64754	7.35932	8.10045	8.24022	8.1594	9.25486	8.49197	8.34415	8.70036	8.09554	8.79383	8.31408	9.32301	8.12461	8.79994	10.3877	8.55731	8.07019	7.50421	8.66429	8.50947	8.24135	8.36526	8.27757	8.66684	8.62997	8.46234	8.22326	6.86599	8.89248	8.04812
mature_miRNA	hsa-miR-186-5p			human	8.2423	169	8.29609	8.43332	8.33398	8.16826	8.41287	8.04423	8.46828	8.45741	7.90869	8.60609	7.84159	8.33718	8.26402	8.26467	7.66767	8.13505	7.94554	8.72214	8.53547	8.02571	8.30374	8.26126	8.27632	8.23602	8.36322	8.32827	8.01812	9.98289	7.57535	8.18012	7.68708	8.11437	8.47185	7.75235	8.5058	8.37999	8.32335	8.07399	8.31111	7.98167	8.10038	8.74761	7.89496
mature_miRNA	hsa-miR-34c-5p			human	8.21614	170	8.15093	8.49171	8.44507	8.11521	8.61279	8.15011	8.30052	8.29208	8.01835	8.17632	8.36229	8.5099	8.26206	8.21465	7.72591	8.16586	7.66199	8.39177	8.43316	8.28354	8.32307	8.46243	8.31883	8.25753	8.16589	8.21763	8.03166	7.8225	8.01398	8.34789	7.85485	8.01333	8.38024	7.74449	8.46855	8.225	8.5596	8.39113	7.9914	8.01213	8.00171	8.30273	7.85986
mature_miRNA	hsa-miR-206			human	8.19164	172	8.22904	8.39468	8.36596	8.29389	8.38129	8.2667	7.90727	8.45645	7.75572	8.28004	7.94027	7.82677	7.95971	8.35914	7.44568	7.98958	8.23955	8.07091	8.49445	8.28023	8.06541	8.49117	8.34301	8.0744	8.0745	8.62439	7.64724	7.74301	8.04171	8.36231	7.5589	7.95879	8.50285	7.4868	8.71107	8.31907	8.42876	8.17998	8.11397	7.99734	8.01744	8.65204	7.43685
mature_miRNA	hsa-miR-105-5p			human	8.11354	176	8.08367	8.12579	8.1371	7.99195	8.04393	7.91249	8.13128	8.24264	7.99291	8.15896	7.91607	8.04128	8.15414	8.21723	7.56745	7.9761	8.17544	8.36884	8.34022	8.0082	7.88539	8.11456	8.16727	8.08513	8.12379	8.26043	8.14757	7.2918	7.99839	8.01657	8.22034	7.96589	8.36806	7.87791	8.11634	8.09187	8.18637	7.97095	7.98907	7.9532	7.96297	8.29918	7.90541
mature_miRNA	hsa-miR-330-5p			human	8.07123	178	8.15621	8.223	8.38321	7.7849	8.06417	7.58062	8.39919	8.13939	8.03809	8.08367	7.73468	8.86632	7.89975	8.16878	7.29303	7.94638	7.96997	8.38117	8.4032	7.8329	7.90765	8.57662	8.23652	7.77259	8.04805	8.30048	8.42405	7.34601	7.79595	7.89172	8.2601	7.99758	8.44023	8.1681	8.23606	8.08201	8.01246	7.85381	7.67241	8.08357	8.14626	8.2656	8.34076
mature_miRNA	hsa-miR-760			human	8.0549	180	8.33059	8.14664	8.49104	7.81791	8.03982	7.49993	8.53965	8.15019	8.32747	8.18879	7.52079	8.89657	7.84136	8.09275	7.42218	8.16052	8.16622	8.25254	8.43872	7.67254	7.81002	8.60752	8.14631	7.46939	8.01388	8.32571	8.92324	7.5655	7.82027	7.84371	8.03831	8.02859	8.4133	8.34197	8.33509	8.1577	7.84085	7.81429	7.27922	8.55072	8.13805	8.05872	8.59389
mature_miRNA	hsa-miR-339-3p			human	8.00346	182	8.13565	8.21032	8.33273	7.61962	8.03342	7.59776	8.25031	8.12324	7.96399	8.00387	7.59717	8.75602	8.00293	7.92844	7.51095	8.08789	8.00056	8.29693	8.27222	7.69839	7.82425	8.36339	8.19772	7.56445	8.00464	8.14412	8.34701	7.78315	7.55299	7.84989	8.08197	7.90796	8.40067	8.12691	8.10876	8.05583	8.03578	7.76251	7.66772	8.04931	7.98664	8.1415	8.4052
mature_miRNA	hsa-miR-10b-5p			human	7.94323	184	7.77133	7.88788	7.47594	7.91445	7.83126	8.12827	7.71625	8.34341	8.17053	8.38282	8.28999	7.05103	8.31842	7.79123	7.69474	7.99692	8.31762	8.37875	8.26685	8.11349	7.88066	7.41665	7.52549	8.30962	8.05195	7.92692	7.62027	7.27704	7.78853	7.8577	8.1343	7.71857	8.25806	7.52177	7.9071	8.18541	8.23445	8.10402	8.10046	7.53701	7.51038	8.2617	7.33188
mature_miRNA	hsa-miR-125a-3p			human	7.90484	185	7.96121	7.91302	8.21733	7.77511	7.92118	7.65785	8.46362	8.01334	8.21734	7.91793	7.56468	8.35507	7.81832	7.91792	7.58685	8.02743	8.06714	8.42363	8.36211	7.64229	7.53705	8.2836	7.93516	7.28062	8.02121	8.09088	8.74016	7.25179	7.76261	7.76358	8.10836	7.94809	8.18171	8.03333	8.00144	8.04722	7.59511	7.64858	7.38997	8.26999	8.07333	7.82029	8.22397
mature_miRNA	hsa-miR-885-5p			human	7.9048	186	7.65722	7.83167	7.23543	7.66773	7.6767	8.01899	7.23441	8.32164	7.67172	7.68788	8.13278	6.3789	8.2543	7.85717	7.65263	7.82219	8.42474	8.14323	8.24752	8.20776	7.8029	6.9668	7.27595	8.4038	8.13578	7.784	6.81799	7.0282	7.81652	7.78343	8.53924	7.7972	7.80282	7.33334	7.50662	7.82658	8.16827	8.237	8.56597	7.08408	7.59402	7.99461	7.38377
mature_miRNA	hsa-miR-1246			human	7.89653	187	7.95518	7.89904	8.44289	7.54719	7.86406	7.54222	8.79187	7.83757	8.46067	8.12419	7.43317	9.22731	7.70896	7.58121	7.4896	8.27933	7.89165	8.73239	8.36807	7.30805	7.66867	8.83514	8.13624	7.05257	8.2236	8.07396	9.53387	7.26123	7.46936	7.63925	8.3243	8.15083	8.16595	8.54907	8.23204	8.07906	7.31983	7.3094	7.057	8.15742	8.38749	7.41098	8.20222
mature_miRNA	hsa-miR-125b-2-3p			human	7.85835	188	7.84309	7.95172	8.24953	7.68405	7.88706	7.57777	7.99182	8.04707	7.85597	8.00572	7.49951	8.18426	7.79008	7.83715	7.51753	7.77218	7.9142	8.03157	8.17309	7.70642	7.72612	8.15907	7.87112	7.7067	7.89898	8.06198	8.10778	7.27411	7.58022	7.81811	8.01075	7.73945	8.14283	7.58697	8.14861	7.9089	7.74834	7.75274	7.6563	7.84026	7.918	8.01312	7.84542
mature_miRNA	hsa-miR-1298-5p			human	7.83849	189	7.83618	7.99143	8.21879	7.59393	7.86148	7.66844	7.902	8.05824	7.75785	8.05098	7.5325	8.31697	7.90672	7.88194	7.32189	7.77029	7.75627	7.69149	8.09402	7.65736	7.65035	8.23358	7.98147	7.64706	7.95329	8.00423	8.05863	7.33769	7.63973	7.86769	7.84642	7.8269	8.20024	7.7385	7.99417	7.97904	7.80578	7.59491	7.7159	7.73147	7.80691	8.03557	8.00525
mature_miRNA	hsa-let-7d-5p			human	7.79797	191	7.54509	7.83698	7.22959	7.75464	8.1083	8.11624	7.78992	7.96904	7.81409	7.78127	7.95102	6.58786	8.10791	7.39904	7.26861	7.66973	7.8268	9.44002	8.29037	8.10791	7.95103	6.9627	7.47567	8.12199	8.24724	7.43505	7.14849	8.77432	7.56831	7.62289	8.06029	8.00686	7.50311	7.05	7.75356	7.83746	8.1685	7.93785	8.10631	7.23999	7.46152	7.87116	6.80037
mature_miRNA	hsa-miR-10a-5p			human	7.78975	192	7.61893	7.611	7.34268	7.67489	7.82212	7.92906	7.53629	8.05855	7.99251	8.0668	8.0199	7.12348	8.03102	7.53832	7.41903	7.81358	8.1922	8.30059	8.06362	8.07541	7.65029	7.20816	7.34645	8.20144	7.90399	7.69116	7.29407	7.24487	7.9172	7.62295	8.31601	7.68039	7.91293	7.27536	7.67655	7.94586	8.19856	8.02446	7.90499	7.46063	7.39738	7.97282	7.29859
mature_miRNA	hsa-miR-204-3p			human	7.77386	193	7.96588	7.96893	8.03701	7.53097	7.63185	7.29411	8.2306	7.90643	8.01982	7.98897	7.2224	8.41331	7.58585	7.90844	7.45884	7.87681	7.86237	7.51057	8.04272	7.57341	7.41094	8.18489	7.73339	7.09993	7.62271	7.95267	8.59592	7.16808	7.59846	7.67712	7.50087	7.70411	8.12383	8.08198	7.92961	7.82564	7.42866	7.37926	7.25409	8.2315	7.8286	7.76995	8.4059
mature_miRNA	hsa-miR-299-3p			human	7.7486	196	7.81441	8.00932	8.1742	7.17688	7.8349	7.61798	7.60233	7.92111	7.49927	7.89467	7.56252	8.23103	7.7964	7.79191	7.41926	7.70804	7.46198	7.58272	8.03733	7.57895	7.50866	8.14931	7.9183	7.48597	7.8132	7.8898	7.78009	7.15426	7.38198	7.77234	7.70591	7.73016	8.09592	7.69725	7.96816	7.73709	7.83478	7.75572	7.53359	7.62857	7.83647	7.79078	7.86976
mature_miRNA	hsa-miR-134-5p			human	7.72134	199	8.13047	8.03898	8.31239	7.35016	7.86959	7.25618	8.21914	7.79009	7.90959	7.80112	7.35434	8.94554	7.62961	7.75694	7.30224	7.71986	7.51564	8.02648	8.0551	7.32242	7.46344	8.45443	7.89188	7.01566	7.73516	7.98945	8.54575	7.14987	7.46424	7.66585	7.8377	8.00605	8.37193	8.17443	7.93614	7.79089	7.54326	7.43282	7.14869	7.97901	7.89914	7.75192	8.36353
mature_miRNA	hsa-miR-329-3p			human	7.69827	201	7.62479	7.68482	7.37394	7.54696	7.64282	7.48506	7.66293	7.9242	7.78337	7.68482	7.73787	6.85467	7.83649	7.62115	7.47903	7.75158	8.12315	8.14268	7.93802	7.89163	7.5775	7.34483	7.15299	7.6869	7.81775	7.56497	7.41092	7.06623	7.54763	7.51926	7.96641	7.55419	7.66041	7.50904	7.49115	7.6291	7.92678	7.88791	7.85404	7.31708	7.57531	7.79163	7.5366
mature_miRNA	hsa-miR-107			human	7.66589	202	7.12986	7.878	7.19304	6.86649	5.69455	8.13981	7.80119	7.66273	7.27459	7.26812	6.71026	7.82095	8.48433	7.86761	6.88964	7.80962	7.30006	9.05957	8.03946	7.25006	7.14816	7.73936	5.84114	7.42409	6.43904	7.80568	5.48692	7.29736	6.08778	7.5135	8.53841	7.65666	7.66761	7.59355	7.61952	7.94612	5.59107	6.84263	7.3479	8.16587	8.98137	5.05855	8.28895
mature_miRNA	hsa-miR-361-5p			human	7.65503	203	7.35435	7.53897	6.99033	7.66043	7.78383	7.8583	7.45485	7.98621	7.63728	7.46943	7.7853	6.20498	8.01569	7.5318	7.30118	7.49945	8.18493	8.43192	7.94003	7.80683	7.55968	6.88734	7.06997	7.80267	7.90389	7.48105	6.73074	6.81071	7.61686	7.47486	7.98104	7.59677	7.52593	6.97409	7.38469	7.62514	7.84282	7.77894	8.10142	7.07242	7.3311	7.56337	6.82165
mature_miRNA	hsa-miR-495-3p			human	7.58745	205	7.04565	7.52341	7.10048	7.47923	7.77105	7.86136	7.20141	7.92805	7.36758	7.59284	7.86368	6.40683	7.91512	7.45216	7.17389	7.34674	7.71918	7.93251	7.97041	7.99229	7.80948	6.94213	7.3476	8.21629	7.65338	7.4465	6.60035	6.94213	7.31701	7.48088	7.62747	7.35568	7.46565	6.83774	7.30419	7.54317	8.15424	7.70673	7.95375	6.969	7.20718	7.81516	6.61918
mature_miRNA	hsa-miR-543			human	7.54247	207	7.33847	7.60443	7.25035	7.58554	7.5344	7.62348	7.15016	7.83013	7.36218	7.12989	7.73851	6.42567	7.69487	7.36339	6.98856	7.36619	7.91233	8.05356	7.80177	7.95309	7.43919	7.13135	7.32549	8.06386	7.48703	7.3539	6.39428	6.45053	7.16079	7.43929	7.73562	7.26545	7.44931	6.98986	7.39704	7.5865	8.28817	7.6987	7.98184	6.73756	7.03204	7.79763	6.96078
mature_miRNA	hsa-miR-129-2-3p			human	7.47484	210	7.38663	7.45424	7.58345	7.21217	7.40799	7.26643	7.41349	7.68472	7.44879	7.15259	7.2993	7.52836	7.60594	7.47522	7.22159	7.34565	7.6982	7.74597	7.6014	7.32157	7.42107	7.5023	7.3856	7.37518	7.52191	7.66202	7.43689	6.45561	7.25174	7.34965	7.93192	7.30982	7.67278	7.40864	7.54302	7.49962	7.52255	7.50426	7.58771	7.29927	7.44936	7.64001	7.87122
mature_miRNA	hsa-miR-99b-3p			human	7.45184	211	7.60231	7.72183	7.80129	7.21593	7.28769	7.11586	7.55861	7.5465	7.32707	7.27369	7.14826	7.91292	7.43807	7.4691	6.84317	7.3013	7.24882	7.48883	7.57193	7.15921	7.2281	7.69521	7.63021	7.4215	7.51794	7.60274	7.58434	6.67188	7.24151	7.41804	7.46796	7.30338	7.75998	7.21159	7.64031	7.54666	7.54924	7.19748	7.15286	7.36428	7.26349	7.52051	7.47354
mature_miRNA	hsa-miR-28-3p			human	7.28724	221	7.29741	7.38075	7.06305	7.19792	7.34676	7.3382	7.18523	7.42272	7.19121	7.21291	7.29509	6.62993	7.42143	7.38623	6.74381	7.12093	7.42192	7.57913	7.5091	7.20309	7.18341	7.00527	7.17415	7.41073	7.40231	7.23947	7.03348	6.82718	7.15803	7.24394	7.32784	7.28099	7.24404	6.73776	7.30448	7.3368	7.41452	7.08105	7.41305	7.01593	7.2069	7.44322	6.91577
mature_miRNA	hsa-miR-7-5p			human	7.27847	223	7.0441	7.33457	7.21884	7.2622	7.57276	7.80061	7.17487	7.4921	6.91719	7.49991	7.3212	7.1102	7.24623	7.20805	6.82935	7.21179	7.10162	8.11455	7.65871	7.31802	7.26945	7.00898	7.2135	7.43038	7.5245	7.33406	6.53856	8.95881	6.74955	7.30734	6.8923	7.26581	7.38367	6.62488	7.32152	7.2581	7.23279	7.68554	7.58448	6.83163	7.09922	7.60512	6.34909
mature_miRNA	hsa-miR-199a-3p,hsa-miR-199b-3p			human	7.23585	226	7.28894	7.23618	7.17978	7.14157	7.52542	7.2123	7.20634	7.3505	7.11116	7.52408	7.1494	6.75824	7.35217	7.19584	6.67899	7.13172	7.23715	7.55692	7.77278	7.30359	7.47186	6.79983	7.12402	7.33444	7.45097	7.15083	6.75441	6.61255	7.19709	7.10033	7.21303	7.35373	7.56172	6.76983	7.41892	7.29658	7.30115	7.41185	7.49367	6.91573	6.92188	7.50603	6.73305
mature_miRNA	hsa-miR-23b-3p			human	7.21618	227	6.42034	7.0675	7.126	6.16434	7.52192	7.00362	6.30942	7.40179	7.36548	7.47988	7.53832	6.73465	7.24724	7.10097	6.62791	5.86972	7.31758	7.00589	8.14032	8.02268	7.17664	6.44146	6.69233	7.45938	6.49173	6.05568	7.18935	6.57897	6.5438	6.20746	7.76386	7.95713	7.40118	6.59911	6.05849	6.33905	6.92999	6.1082	7.26122	7.06098	7.41651	7.89558	6.00285
mature_miRNA	hsa-miR-767-5p			human	7.19911	229	7.03919	7.34025	7.30554	7.04969	7.34171	6.87866	7.33024	7.3905	7.06386	6.9748	7.10731	7.35254	7.38407	7.20012	6.83498	6.97326	7.14954	7.47324	7.32179	7.05256	7.16721	7.45029	7.30587	7.17658	7.29595	7.32771	7.22978	6.28716	6.95877	7.10781	7.51707	7.00883	7.42954	6.90403	7.2369	7.23265	7.40792	6.98648	7.08364	6.93177	6.97599	7.28421	7.17164
mature_miRNA	mmu-miR-672-5p,rno-miR-672-5p,eca-miR-672,cgr-miR-672			nonhuman	7.19692	230	7.17789	7.39972	7.31883	7.44032	7.37523	7.12588	7.34956	7.39215	7.25412	7.14388	7.02134	6.82417	7.13672	7.22515	6.6613	7.21287	7.23958	7.58134	7.61856	7.36228	7.02548	7.26587	7.22993	7.08848	7.1923	7.39467	7.0573	6.67235	7.00891	7.13882	7.05694	7.13121	7.48213	6.74286	7.48213	7.35804	7.36652	7.14785	7.10455	7.04686	7.13517	7.50021	6.79469
mature_miRNA	hsa-miR-152-3p			human	7.16934	233	7.22166	7.10855	7.52927	6.76587	7.27426	6.71722	7.40309	7.28951	7.32402	7.29675	6.79534	8.07727	7.24812	7.27052	6.58536	7.05082	6.56005	7.25548	7.47251	6.48994	7.01388	7.47813	7.29286	6.66987	7.3156	7.25201	7.52793	6.81138	7.11883	6.89642	7.19598	7.40503	7.69945	7.22077	7.38435	7.33459	6.88359	6.98103	6.54651	7.34428	7.21972	7.19172	7.3536
mature_miRNA	hsa-miR-425-5p			human	7.1103	235	7.1481	7.14242	7.02895	6.82611	7.09639	7.00182	7.42449	7.34676	6.98497	7.22042	6.7855	7.24367	7.39105	7.08354	6.83618	7.18031	7.15045	7.56471	7.37534	7.01474	7.01048	6.95144	7.09083	6.97087	7.55459	7.13623	7.10086	8.23888	6.54567	6.97324	7.27763	7.15691	7.27846	6.96856	7.05607	7.13975	7.13776	7.08521	7.1945	7.14334	6.96584	7.42589	7.34908
mature_miRNA	hsa-let-7e-5p			human	7.08075	236	6.67174	7.06425	6.55857	7.07126	7.25362	7.60131	7.00303	7.0996	7.09397	7.16265	7.4285	5.50389	7.37193	6.77411	6.58545	6.92458	7.16585	8.05581	7.81769	7.40036	7.16803	6.18232	6.84287	7.62384	7.40478	6.8761	6.37648	6.24645	6.93466	6.81216	7.42913	7.27322	6.85545	6.0777	7.21574	7.0777	7.67302	7.23776	7.462	6.21597	6.84369	7.17061	5.85866
mature_miRNA	ppy-miR-676			nonhuman	7.0785	237	7.02034	6.8967	6.78082	7.14607	7.08835	7.08161	7.14835	7.27899	7.24274	7.07147	7.04195	6.12769	7.14519	7.04351	6.85925	7.07956	7.38117	7.4544	7.43796	7.31	6.87897	6.58864	6.64022	7.10128	7.12308	7.03075	6.80247	6.4395	7.05844	6.95361	7.13668	6.82137	7.03091	6.68474	7.04001	7.19214	7.31876	7.24413	7.22148	6.80132	6.8869	7.0302	6.69318
mature_miRNA	hsa-miR-501-3p			human	7.07789	238	7.1504	7.02804	6.89947	6.77407	7.11885	6.97384	7.30232	7.29828	7.14118	7.21325	6.9852	7.02024	7.0487	7.02203	6.73035	7.20534	7.3569	7.55433	7.41933	6.95498	6.83719	6.91332	7.03821	6.84469	7.29519	7.01217	7.15945	7.72218	6.6597	6.86666	7.2262	7.05145	7.20927	7.16474	6.9236	7.19239	7.07787	6.93146	6.91013	6.85982	6.94326	7.09313	7.4074
mature_miRNA	hsa-miR-411-5p			human	7.03519	240	6.79842	7.03711	6.65309	6.93492	7.32656	7.11748	6.8554	7.33003	6.97175	7.0042	6.99908	5.72759	7.31531	6.9158	6.36563	7.01859	7.16658	7.43784	7.40765	7.25347	6.99147	6.58233	6.74819	7.34123	6.96406	7.016	6.07869	6.37588	6.84521	6.77047	6.90406	6.87855	6.92536	6.24008	7.06286	7.08808	7.35398	7.27442	7.31515	6.49396	6.70179	7.0658	6.15806
mature_miRNA	hsa-miR-409-3p			human	7.03176	241	7.2734	7.26375	7.21962	6.76515	7.06805	6.73077	6.95309	7.15418	6.87103	6.87974	6.87762	7.16873	6.97198	7.06355	6.59832	6.90092	7.14331	7.42632	7.27277	6.99013	6.67451	7.16829	7.1553	6.99588	7.09959	7.18546	6.77296	6.41239	6.58521	6.90903	7.24606	6.69147	7.27043	7.00756	7.08737	7.08773	7.49272	6.94439	6.97305	6.77275	6.74757	7.27797	6.9622
mature_miRNA	hsa-miR-219a-5p			human	7.01757	242	7.05229	7.37535	7.41646	6.53895	7.23041	6.79767	6.82807	7.15021	6.79645	7.40435	6.82746	8.21254	6.80724	7.02609	6.51551	7.20399	6.44252	6.74202	7.40844	6.85877	7.07118	7.46259	7.49204	6.717	6.79738	7.26238	7.23027	6.59424	6.61031	6.86859	6.63665	7.16461	7.46435	7.21138	7.42023	6.95666	6.86284	7.20396	6.56113	7.15778	6.8576	6.92339	7.27807
mature_miRNA	hsa-miR-22-5p			human	6.94918	247	6.8688	6.84754	6.9899	6.78236	7.07859	6.74196	7.18204	7.04266	7.19315	7.16241	6.70414	7.07825	7.06683	6.96546	6.73853	7.02925	6.63355	7.21567	7.37677	6.8229	6.95449	7.02928	6.9016	6.69684	7.01223	7.09187	7.16611	6.74353	6.7496	6.7777	6.7777	7.05267	7.15338	6.93195	6.91599	7.01325	6.59233	6.82199	6.64465	6.98441	7.02594	6.97341	6.89948
mature_miRNA	hsa-miR-132-5p			human	6.91358	251	6.76646	6.9507	6.90653	6.7318	7.12275	6.66502	7.27412	6.99837	6.82441	7.06102	6.73406	6.88791	6.91076	6.87413	6.20548	6.84754	6.81513	7.46581	7.3114	6.99756	6.71862	7.03612	6.88185	6.75755	6.88863	7.10704	6.76916	6.17872	6.60375	6.73012	6.86442	6.89072	7.20378	6.61294	6.95985	6.90638	7.04369	6.88942	6.78816	6.55431	6.80948	7.05539	6.77114
mature_miRNA	hsa-miR-873-3p			human	6.91342	252	7.18671	7.16231	7.46487	6.56246	6.89923	6.45704	7.46249	6.91327	7.16446	7.04684	6.59156	8.19438	6.83685	6.96658	6.6719	7.04665	6.88929	6.94793	7.24299	6.38229	6.62419	7.55485	7.07901	6.24836	6.94093	7.25087	7.94315	6.41568	6.88079	6.83417	7.13457	7.13156	7.4402	7.32985	7.08992	7.0236	6.52045	6.56386	6.17998	7.47017	7.15372	7.01429	7.90205
mature_miRNA	hsa-miR-335-5p			human	6.83901	256	6.68176	6.68239	6.75813	6.80837	6.97872	6.93438	7.03188	6.76292	7.04991	7.56333	6.90727	6.75493	6.91136	6.95943	6.59388	6.82742	6.54586	7.32872	7.1418	6.67035	6.82091	6.64508	6.83521	7.22333	7.09305	6.80046	6.89023	6.26175	7.14641	6.62905	6.94343	7.12851	7.20101	6.72341	6.78251	6.91606	6.71548	6.8525	6.44211	6.78873	6.7628	6.90675	6.41848
mature_miRNA	hsa-miR-139-3p			human	6.83687	257	7.06001	7.02553	7.26166	6.71263	6.96162	6.36178	7.15664	6.9562	6.87029	6.72422	6.39916	7.47059	6.7407	6.96608	6.34832	6.83731	6.91945	7.1243	7.18059	6.72196	6.65058	7.34854	7.12225	6.41453	6.75337	7.14038	7.31726	6.34181	6.44687	6.77595	6.70469	6.66515	7.16251	6.98226	7.20956	7.02806	7.24587	6.8133	6.52286	7.07439	6.74741	7.13485	7.04934
mature_miRNA	hsa-miR-874-3p			human	6.81189	259	7.03214	7.15752	7.18797	6.43685	6.59094	6.17506	7.36051	6.95848	7.18078	6.56142	6.40728	7.66141	6.76034	6.85915	6.35562	6.97509	6.7996	6.9061	7.07293	6.20575	6.48992	7.3908	6.86913	6.16011	6.86353	6.9693	7.52912	6.05475	6.59705	6.40377	6.84672	6.71874	7.2752	7.02965	7.0528	6.88281	6.64442	6.54426	6.28398	7.08898	6.82676	6.84545	7.67755
mature_miRNA	hsa-miR-140-5p			human	6.80793	262	6.68334	6.90338	6.27063	6.83342	7.25033	6.79124	7.01762	7.02742	6.51588	6.48366	6.77909	5.83342	7.02703	6.46922	6.18964	6.73805	6.69586	7.39093	7.10966	6.93392	6.8093	6.29124	6.58372	6.81148	7.1568	6.57413	5.85231	7.91313	6.46707	6.56345	6.56345	6.78157	6.65722	6.03443	6.68167	6.85047	7.10063	6.93341	7.10425	6.28919	6.54221	7.06545	5.68436
mature_miRNA	ipu-miR-99b			nonhuman	6.78804	265	6.62889	6.7892	7.00766	6.90058	6.89391	6.72541	6.62392	6.93936	6.46693	6.72145	6.84779	6.90058	6.39921	6.86149	7.13276	6.5927	6.91332	6.25335	6.99688	6.71332	6.51753	6.78849	7.17699	6.78597	6.82383	7.11979	6.55343	5.86005	6.73468	6.9581	6.69506	6.80714	7.17646	6.2193	6.9878	6.66152	6.99399	6.64804	6.92072	6.73206	6.57159	7.42528	6.52523
mature_miRNA	hsa-miR-378c			human	6.78396	266	6.59946	5.90281	8.51397	6.88	7.47248	4.22557	7.45989	6.5026	7.26386	6.54565	6.81927	8.28319	6.15219	6.37075	4.96988	4.80229	6.50534	7.09775	5.27505	6.5723	7.33011	8.11379	7.58657	3.88916	6.9821	6.79605	7.66316	8.22568	6.67868	4.9791	5.83708	8.23813	7.6244	7.57644	7.402	7.1829	6.17245	7.74953	5.8741	8.11162	5.03322	4.8956	8.54399
mature_miRNA	hsa-miR-363-3p			human	6.77501	267	6.49996	6.37519	6.16058	6.66936	7.17057	7.30381	7.77957	6.98453	6.71569	7.59324	6.20788	6.99602	7.26381	6.4242	6.38955	7.1301	6.20593	8.31502	7.32031	6.47898	6.78136	6.06513	6.70114	6.76866	8.04132	6.10713	6.51979	9.67639	6.27764	6.37727	6.30512	7.08962	6.69989	6.65315	6.64274	6.97811	6.33208	6.6326	6.70083	6.85809	6.69913	7.02147	6.50984
mature_miRNA	hsa-miR-30a-3p			human	6.77051	268	6.78847	6.77988	6.60135	6.579	6.8394	6.6002	6.53947	6.85609	6.7454	6.64864	6.78192	6.45347	6.8933	6.88429	6.31863	6.67743	6.7799	6.86217	7.06386	6.77884	6.88429	6.57442	6.62036	7.15385	6.83921	6.75028	6.47044	6.13081	6.69698	6.64308	6.98547	6.78396	6.89509	6.41706	6.76581	6.74721	7.06688	6.75472	6.83984	6.48661	6.4197	6.97715	6.41149
mature_miRNA	hsa-miR-676-3p			human	6.7522	270	6.62348	6.65525	6.55247	6.74691	6.93278	6.78881	6.75997	7.03534	6.93926	7.006	6.70161	6.00583	6.71351	6.67286	6.37961	6.65058	7.04951	7.0434	7.14559	6.99441	6.59757	6.60133	6.51392	6.88091	6.72216	6.78422	6.36519	6.02316	6.67588	6.69127	6.78218	6.69683	6.95938	6.2953	6.81182	6.89068	6.923	6.88327	6.80014	6.44558	6.59241	6.84386	6.30832
mature_miRNA	hsa-miR-30c-5p			human	6.68618	278	6.45291	6.6921	6.02813	6.91117	7.05584	6.72766	6.50534	7.08255	6.72336	6.71316	6.7486	5.39927	6.87934	6.61079	6.51202	6.80728	7.06368	7.08421	6.92179	7.04926	6.89567	6.07595	6.38771	6.80314	6.78314	6.49649	5.82636	6.87872	6.37403	6.70451	6.57819	6.59616	6.60197	6.27669	6.60197	6.72974	6.92503	6.87435	7.14113	6.37238	6.4878	6.78719	6.33174
mature_miRNA	hsa-miR-130a-3p			human	6.53887	291	6.62585	6.58855	6.64659	6.18959	6.72202	6.23753	6.83838	6.6743	6.69359	6.68341	6.34173	6.86984	6.73025	6.48871	6.12636	6.40572	6.25627	6.82122	6.86864	6.40515	6.31695	6.60056	6.48277	6.23928	6.68885	6.53697	6.70121	6.86615	6.23196	6.32704	6.51968	6.66242	6.74935	6.60382	6.51084	6.67221	6.37845	6.40327	6.16899	6.65053	6.58047	6.63152	6.63323
mature_miRNA	hsa-miR-370-3p			human	6.53548	292	6.88306	6.88887	7.12337	6.37892	6.53857	6.25703	6.50463	6.67407	6.41878	6.59691	6.20583	7.40468	6.34349	6.50368	6.23274	6.49844	6.35794	6.54198	6.75086	6.41904	6.53505	7.18399	6.87256	6.18134	6.2773	6.8623	7.03205	5.94836	6.28255	6.59576	6.5083	6.59139	6.74309	6.71825	6.6778	6.60722	6.69029	6.29536	6.14834	6.70499	6.53591	6.77582	6.97648
mature_miRNA	hsa-miR-29c-3p			human	6.51914	296	6.48398	6.70885	6.3358	6.32606	6.59639	6.57564	6.40847	6.75056	6.36717	6.95549	6.43095	6.53552	6.79741	6.44901	6.19195	6.49017	6.43891	6.58383	6.768	6.61493	6.44901	6.46797	6.55742	6.38421	6.49887	6.4511	6.11436	6.5621	6.33271	6.30808	6.48865	6.82664	6.70764	6.39267	6.55708	6.59814	6.66415	6.61635	6.49778	6.41405	6.4044	6.53804	6.42911
mature_miRNA	hsa-let-7i-3p			human	6.50948	297	6.40709	6.46531	6.38908	6.30613	6.78515	6.30883	6.93695	6.55048	6.59792	6.6877	6.18148	6.84845	6.62372	6.45784	6.0231	6.619	6.14773	6.62205	6.95598	6.40359	6.39834	6.56126	6.42087	6.11352	6.5693	6.53584	6.63804	6.51641	6.39173	6.23447	6.25358	6.57759	6.72125	6.32521	6.73352	6.47577	6.16088	6.34749	6.12212	6.55482	6.63488	6.46792	6.65889
mature_miRNA	hsa-miR-26a-1-3p			human	6.43327	303	6.43904	6.70505	6.37513	6.26348	6.50492	6.39844	6.27428	6.57063	6.25195	6.66019	6.48338	6.35201	6.47938	6.53023	6.01394	6.26793	6.00372	6.44648	6.7817	6.49956	6.38021	6.55701	6.65546	6.66818	6.50059	6.40548	6.29391	5.93186	6.55878	6.35775	6.2265	6.3294	6.60965	5.96093	6.60965	6.54589	6.52073	6.49027	6.27903	6.30644	6.19131	6.71614	6.11089
mature_miRNA	hsa-miR-660-5p			human	6.40817	304	6.49818	6.60089	6.33048	6.16479	6.18658	6.1205	6.6724	6.54248	6.45035	6.71636	6.34642	6.18228	6.61242	6.52819	6.00982	6.30354	6.29291	6.37293	6.5681	6.4704	6.29115	6.35508	6.10438	6.28013	6.58155	6.33641	6.26089	7.00042	6.39584	6.43533	6.38286	6.38666	6.47663	6.23111	6.44307	6.64615	6.30779	6.71162	6.40349	6.38547	6.42332	6.60849	6.40584
mature_miRNA	hsa-miR-19b-3p			human	6.3739	306	6.34546	6.42733	5.98412	6.16891	6.78172	6.40724	6.91114	6.6002	6.04906	6.64972	6.08948	6.56405	6.79627	6.05568	6.02484	6.77485	6.08044	6.95899	6.57074	6.35814	6.37254	6.03312	6.40689	6.08008	7.17637	6.00119	5.80079	9.01206	5.69187	6.05012	6.17142	6.38587	6.47697	6.03417	6.24636	6.41444	6.15529	6.30654	6.71732	6.17675	6.03212	6.54447	6.05032
mature_miRNA	hsa-miR-484			human	6.36075	307	6.23353	6.30388	5.76549	6.20858	6.36265	6.56267	6.89497	6.5816	6.50839	6.35885	5.92695	5.80374	6.66105	5.96553	6.17578	6.67155	6.57833	7.66187	6.9824	6.2585	6.16862	5.75654	5.94544	6.36869	7.1439	5.97781	5.95148	8.58912	5.96251	5.68378	6.51731	6.31616	6.15419	6.16509	6.16915	6.33502	6.37715	6.41871	6.52367	6.23302	6.18135	6.42775	6.27105
mature_miRNA	hsa-miR-145-3p			human	6.35707	308	6.1428	6.45187	6.34833	6.25783	6.76031	6.34741	6.42264	6.42158	6.36181	6.59389	6.29175	6.10171	6.36541	6.18365	5.94233	6.3819	6.18469	6.5879	6.74985	6.4286	6.28601	6.31369	6.39721	6.51154	6.42319	6.5255	5.83439	5.55185	6.3301	6.21318	6.14709	6.37852	6.60603	5.92362	6.36503	6.36968	6.46809	6.41366	6.19846	6.01172	6.06833	6.66153	5.67824
mature_miRNA	hsa-miR-93-5p			human	6.33859	309	6.31647	6.14295	5.57285	6.11964	6.76403	6.31358	6.91523	6.53408	5.84371	6.44781	6.06224	6.23512	6.82735	6.09124	5.9173	6.35253	6.18257	7.80416	6.58026	6.12503	6.33566	5.84141	6.30437	6.31388	7.30239	5.89381	5.27587	9.06464	5.71941	6.16284	6.42962	6.48807	6.29851	5.86392	6.03172	6.1314	6.27318	6.2231	6.89082	6.05492	6.26138	6.69032	5.66409
mature_miRNA	hsa-miR-137			human	6.31095	310	6.1535	6.37458	6.25302	5.9419	6.55377	6.17703	6.26006	6.48701	6.17487	6.31045	6.23441	6.10016	6.60791	6.33797	6.08085	6.23399	5.88463	6.37117	6.42559	6.29425	6.28613	6.1842	6.39206	6.2751	6.31097	6.34377	5.84602	5.58904	6.27524	6.00296	6.00296	6.31937	6.43488	6.04688	6.41929	6.25333	6.55642	6.58629	6.2164	6.04286	6.20806	6.33122	5.9687
mature_miRNA	hsa-miR-192-5p			human	6.25629	313	5.76172	6.15186	5.66043	5.78314	6.61493	6.06166	6.31504	6.30648	6.40662	6.80653	5.83551	7.42057	6.6085	7.4149	5.64045	6.53218	6.19949	7.38756	6.51256	5.93359	6.3005	5.87419	5.79824	6.00914	6.9716	5.6964	5.46741	9.37971	5.92801	5.61111	7.94313	6.31456	6.29519	5.80789	5.81602	6.10488	5.8287	6.01441	6.29021	7.4883	5.90002	6.68365	5.6384
mature_miRNA	hsa-miR-1296-5p			human	6.25264	315	6.26225	6.39917	5.94104	6.14367	6.27341	6.06434	6.10237	6.67522	6.26225	5.92001	6.32807	5.58619	6.481	6.24159	5.87157	6.19645	6.72408	6.09331	6.36359	6.4647	6.40571	5.89299	5.87565	6.34535	6.11825	6.18983	6.09612	5.70657	5.97801	6.16278	6.21524	6.15483	6.12509	5.80504	6.14197	6.2552	6.41688	6.35647	6.42378	6.19308	6.38452	6.24546	6.12682
mature_miRNA	hsa-miR-181a-3p			human	6.21434	319	6.31359	6.35355	6.53253	5.91907	6.22487	5.86018	6.57024	6.29884	6.26175	6.30519	5.7853	6.99603	6.25266	6.21411	5.66266	6.32706	6.07524	6.60503	6.49118	6.01347	5.95503	6.55469	6.25352	5.80939	6.08114	6.40448	6.64081	5.65423	5.93604	6.14608	6.19262	6.21456	6.57323	6.27331	6.4689	6.18367	6.18003	5.9744	5.83449	6.28706	6.23182	6.34568	6.57627
mature_miRNA	hsa-miR-490-3p			human	6.11542	327	6.33582	6.5793	6.69598	5.93286	5.96096	5.64019	6.27525	6.35098	5.58579	5.94608	5.63039	7.3923	5.99166	6.1074	5.54662	6.01528	5.83738	6.10674	6.16277	5.90239	6.01224	6.9512	6.8015	6.17752	5.97258	6.35406	6.32397	5.3503	5.5297	6.21311	6.18336	5.88173	6.6751	5.86497	6.4527	6.13705	6.33583	5.79248	5.9156	5.95246	5.93049	6.63476	6.39926
mature_miRNA	hsa-miR-421			human	6.11387	328	6.00674	6.1293	5.67382	6.06871	6.22692	6.13491	6.15536	6.30235	6.06332	6.17174	6.16763	5.31664	6.30988	6.05461	5.60067	6.07156	6.28972	6.58778	6.39938	6.33225	6.1395	5.63338	5.69642	6.18723	6.17136	5.91682	5.60274	6.20924	5.89234	5.82725	6.11675	6.00932	6.01447	5.34182	6.17274	6.21933	6.30413	6.47932	6.30333	5.82809	5.68385	6.2711	5.31803
mature_miRNA	hsa-miR-326			human	6.05844	332	6.21278	6.532	6.59209	5.61803	5.95248	5.64181	5.99903	6.25035	6.0377	6.2425	5.73483	6.72282	6.17216	6.12213	5.36014	5.99948	6.03967	5.62641	6.30814	5.72856	6.10619	6.73111	6.24056	5.47786	6.15038	6.30394	6.5637	5.79582	5.78719	6.06237	5.85592	6.01048	6.51153	6.29878	6.23973	6.23866	5.80436	6.05962	5.54002	6.4824	5.93962	6.46404	6.73487
mature_miRNA	hsa-miR-145-5p			human	6.04521	333	5.98009	6.10386	6.30655	5.99518	5.93835	5.54356	5.94126	6.1776	6.11759	5.87253	5.75554	6.11856	6.31051	6.28082	5.60817	5.88211	6.04914	6.08386	5.90363	5.84585	6.21473	6.48294	5.80307	5.86582	6.22287	6.13617	5.83759	5.01163	5.83702	6.0992	6.31784	5.95775	6.48513	5.98112	5.98763	6.15104	5.86625	5.89813	6.02545	6.03042	6.04654	6.41303	6.32744
mature_miRNA	hsa-miR-652-3p			human	5.99802	344	6.0637	5.92919	6.01954	5.82982	6.11989	5.86204	6.28305	6.15175	5.70113	6.03416	5.50497	5.82982	6.16651	6.03387	5.25837	5.95249	6.04816	6.61649	6.15146	5.86311	5.95586	5.75541	5.71074	5.53524	6.38378	5.76573	6.0261	7.67029	5.47258	5.8455	6.07227	6.19029	6.08409	5.52824	6.059	6.07573	5.66578	5.74022	6.13318	5.84937	6.05459	6.35358	5.77897
mature_miRNA	hsa-miR-873-5p			human	5.97668	347	5.93065	6.22135	6.438	5.60331	6.1927	5.47191	6.05194	6.25286	5.95373	6.14005	5.89585	6.87539	6.09179	5.88855	5.41753	5.89187	5.65651	6.23654	6.27144	5.86149	5.85998	6.64903	6.31707	5.80149	5.91078	6.14476	6.09298	5.42663	5.71299	5.96561	5.93084	6.00043	6.35222	6.00192	6.14577	6.10576	5.94088	5.97149	5.46948	5.93443	6.09765	6.12807	6.4019
mature_miRNA	hsa-miR-377-3p			human	5.97483	348	5.81686	6.01218	6.28386	5.70469	6.25827	5.99011	6.10025	5.99918	5.60387	6.28349	5.98269	6.75715	6.0227	5.97357	5.46961	5.59222	5.48755	6.03349	6.37494	5.62677	5.9432	6.28245	6.41158	5.99653	5.70963	6.12231	5.33602	5.39611	5.82662	5.91979	5.7754	5.8869	6.5254	5.72401	6.17582	5.92682	5.80206	5.93498	5.63373	5.62841	5.87808	6.2157	5.86775
mature_miRNA	hsa-miR-127-5p			human	5.9505	351	6.13957	6.20996	6.64427	5.55221	6.23093	5.756	6.24515	6.05913	5.86085	5.94285	5.70317	7.48383	5.96312	5.95571	5.72139	5.85742	5.2421	6.08175	6.1302	5.46716	5.98428	6.8395	6.38487	5.69972	6.01351	6.11415	6.36853	5.342	5.72047	5.90202	6.21014	5.92014	6.53507	6.1576	6.24966	5.96496	5.88215	5.87293	5.22631	6.12661	6.08101	6.07528	6.39372
mature_miRNA	hsa-miR-212-5p			human	5.93099	352	5.77251	6.0395	5.886	5.89686	6.16288	5.86879	5.95096	6.08288	5.64913	5.84685	5.97911	5.57493	5.96973	5.88796	5.44415	5.99474	6.04883	6.38869	6.38326	6.11309	5.68633	5.82763	5.72548	6.15861	5.84941	5.96553	5.36913	5.36573	5.57793	5.82858	6.11449	5.82329	5.88709	5.66734	5.94223	6.01379	6.36313	6.05381	6.04736	5.55305	5.56166	6.05382	5.29902
mature_miRNA	hsa-miR-129-1-3p			human	5.92021	353	5.88006	5.59574	5.71289	5.77521	5.90275	5.67929	5.7066	6.20176	5.74513	5.7186	5.91934	5.44658	5.89933	6.0154	5.2944	5.73152	6.43504	6.16021	6.09361	5.8773	5.97358	5.27271	5.58543	5.78866	6.09309	5.8794	5.68121	5.04323	5.61938	5.93425	6.10171	5.91975	6.00073	5.41195	5.90451	5.57796	6.08461	5.88603	6.23833	5.58676	6.09596	6.18307	5.90046
mature_miRNA	xtr-miR-16c,oan-miR-16c-5p,gga-miR-16c-5p,tgu-miR-16c,aca-miR-16b-5p			nonhuman	5.88668	356	5.73309	6.06175	6.09515	5.95505	6.02293	5.87094	5.97681	6.19581	5.42497	5.88118	5.86927	5.71801	5.75587	5.75094	5.39781	5.95769	5.82115	5.80772	6.10034	6.05031	5.64201	5.81124	6.01537	5.85036	5.88819	6.05916	5.21307	5.52744	6.05719	5.99056	5.35829	5.74175	6.05292	5.50051	6.07529	6.16677	6.23757	5.94905	5.97113	5.61013	5.61733	6.05995	5.0693
mature_miRNA	mdo-miR-22-3p			nonhuman	5.86614	357	5.73049	5.87712	6.77795	6.33892	6.0029	5.61978	6.79886	6.09572	6.06866	6.49123	5.36291	7.11653	5.49175	5.78329	6.26586	5.81074	5.67054	6.07239	5.98921	5.6146	5.65204	6.40278	6.43423	5.396	6.06632	6.24821	6.18515	5.80614	6.22642	5.51123	5.61814	6.31335	6.2844	6.10514	6.09176	5.86003	5.60963	5.59617	5.15339	6.75555	5.56287	5.86927	6.51647
mature_miRNA	hsa-miR-885-3p			human	5.84605	360	5.87498	5.90734	5.90242	5.71051	5.84169	5.90954	6.10726	6.05451	5.82688	5.52674	5.75041	5.59315	5.91454	5.70303	5.10657	5.72627	6.13568	6.71191	6.45348	5.77919	5.63377	5.94475	5.77678	5.82403	6.10895	5.99163	6.04321	5.31857	5.59036	5.59809	6.09655	5.98445	6.01862	5.48651	6.07752	5.93582	6.1435	5.77709	5.84487	5.83173	5.91771	5.88433	5.63894
mature_miRNA	hsa-miR-20a-5p			human	5.77834	365	5.50797	5.46099	4.57477	6.13982	6.37868	6.2971	6.40316	6.03587	5.31532	6.53734	5.322	4.49073	6.41819	5.21539	5.47918	6.03354	5.80062	7.58892	6.46139	5.85631	5.89346	4.05377	5.28594	6.22277	7.14081	4.81802	4.00511	9.38974	5.22036	5.39869	5.48116	5.8728	5.19594	4.62583	5.4531	5.88363	5.94119	5.95231	6.905	5.2361	5.04431	5.93185	4.40229
mature_miRNA	hsa-miR-383-5p			human	5.74409	369	5.88101	6.25359	6.31888	5.70191	5.92139	5.27749	6.07623	5.88312	5.58145	5.41708	5.47453	6.76604	5.65434	5.76568	5.26092	5.8403	5.21793	5.93625	5.91306	5.44789	5.69856	6.57798	6.04822	5.48428	5.41348	6.2782	5.91763	5.01094	5.2204	5.75263	5.42142	5.66423	6.41903	5.45737	6.25857	5.69616	6.14539	5.49336	5.3503	5.70227	5.6328	6.08463	5.69297
mature_miRNA	hsa-miR-497-5p			human	5.72696	373	5.86654	5.78039	6.15312	5.48559	5.73367	5.40083	6.13417	5.89092	5.5897	6.00988	5.62705	6.39813	5.57252	5.73121	5.20693	5.53527	5.09123	5.86561	5.93543	5.43502	5.70084	6.18037	5.91413	5.63848	5.81664	6.02448	5.95457	5.18037	5.548	5.49649	5.61197	5.71113	6.05486	5.77986	6.02932	5.8333	5.70029	5.7933	5.15834	5.68706	5.86938	5.70889	5.87728
mature_miRNA	chi-let-7b-3p			nonhuman	5.70458	374	5.57603	5.67537	5.21566	5.68385	5.60847	5.97566	5.31768	6.09163	5.43164	5.50544	6.07127	4.22442	5.95366	5.64735	5.62937	5.59212	6.32328	6.10822	5.88658	5.97472	5.86974	5.00508	5.27186	6.04174	5.94566	5.4815	4.93838	5.04461	5.52902	5.60463	6.09874	5.44092	5.54311	5.23147	5.27518	5.88936	5.97011	5.97126	6.21252	5.17148	5.40448	5.91449	5.17333
mature_miRNA	hsa-miR-98-5p			human	5.69028	375	5.02468	5.6384	4.95373	6.084	6.08425	6.13065	5.45695	5.90424	5.58858	5.6939	5.76109	4.084	6.05888	5.39368	4.91306	5.20979	5.59125	6.79533	6.06088	6.2453	6.15761	4.82718	5.38371	6.30099	5.47803	5.48567	4.01215	5.60854	5.38371	5.74631	5.42438	5.53192	5.4061	4.62209	5.62428	5.70301	6.25276	5.93051	6.26032	4.88124	5.37272	5.71158	3.94588
mature_miRNA	hsa-miR-339-5p			human	5.65421	378	5.51704	5.90503	5.42387	5.6705	5.83276	5.27384	5.9334	5.74817	5.88382	5.3456	5.3114	5.41334	5.9474	5.60603	5.06665	5.72968	5.89238	6.30109	5.92093	5.65194	5.66492	5.44904	5.43684	5.49803	5.66919	5.62987	5.52962	5.61131	5.29597	5.34072	5.96045	5.4916	5.76431	5.4165	5.6511	5.6341	5.63939	5.56409	5.65183	5.26697	5.62214	5.48122	5.89113
mature_miRNA	hsa-miR-181c-3p			human	5.60196	386	5.7277	5.58458	6.24099	5.64137	5.70207	5.41735	5.80349	5.90977	5.44139	5.64871	5.32116	6.05641	5.60397	5.71239	4.87228	5.47479	5.11076	5.59026	5.75285	5.63792	5.53836	5.9892	5.84198	5.29124	5.56853	5.84809	5.84893	5.04167	5.25702	5.8006	5.39725	5.61014	5.97463	5.37089	6.02908	5.69282	5.56033	5.56252	5.16731	5.565	5.53246	5.89456	5.48933
mature_miRNA	hsa-let-7b-3p			human	5.57682	388	5.32634	5.49861	5.18684	5.4695	5.58956	5.67624	5.5144	5.96826	5.79582	5.75692	5.64322	4.17672	5.91198	5.57693	5.27837	5.6843	6.06979	6.06177	5.97305	5.74925	5.5128	4.67975	5.115	5.72315	6.01045	5.36003	4.85126	5.38757	5.5395	5.32576	5.84033	5.48709	5.44567	5.22439	5.41968	5.56542	5.48118	5.57539	5.77874	5.20616	5.3465	5.66866	5.27579
mature_miRNA	mmu-miR-872-5p,rno-miR-872-5p,eca-miR-872,cgr-miR-872-5p			nonhuman	5.55255	390	5.05025	5.83409	5.16658	5.67262	5.8178	5.55322	5.21755	5.59761	5.38467	5.3541	5.67678	4.6416	5.77309	5.4622	4.76037	5.61191	5.16703	5.87899	5.98512	5.88272	5.5965	5.32781	5.65926	5.78582	5.53985	5.28719	4.41091	4.97989	5.32366	5.21789	5.48092	5.41537	5.38373	4.83901	5.55365	5.60197	5.95436	5.95021	5.53467	5.03011	5.18894	5.55117	4.37004
mature_miRNA	hsa-miR-30e-3p			human	5.52906	393	5.57411	5.43825	5.26305	5.59449	5.76136	5.48502	5.01655	5.70241	5.49816	5.28624	5.79648	4.33146	5.85774	5.42756	5.00666	5.60453	5.46909	5.84862	5.75802	5.59994	5.81089	4.95874	5.67444	5.93163	5.67861	5.3053	4.77607	4.95874	5.52506	5.45377	5.48178	5.50368	5.50659	4.98315	5.4362	5.501	5.79127	5.67203	5.71177	5.09124	5.26839	5.83577	4.62682
mature_miRNA	hsa-miR-375			human	5.52842	394	5.78501	5.56105	5.6311	5.31795	5.39831	5.4183	5.75651	5.60779	5.70094	5.45413	5.26498	5.67409	5.82664	5.52325	4.95822	5.36051	5.87355	5.82406	5.74508	5.44555	5.07345	5.48526	5.38623	5.17971	5.7255	5.79622	5.71568	5.13477	5.35766	5.16817	6.25063	5.32745	6.0938	5.22425	5.43221	5.48256	5.70845	5.41011	5.39842	5.66692	5.53007	5.843	5.72219
mature_miRNA	hsa-miR-154-5p			human	5.50596	397	5.55093	5.55568	5.35486	5.2919	5.39038	5.35401	5.57078	5.82584	5.51531	5.37281	5.43081	5.08245	5.92047	5.76915	5.28161	5.39069	5.50542	5.78257	5.62571	5.2142	5.36252	5.46332	5.40036	5.30634	5.86018	5.52237	5.54136	5.17381	5.21394	5.45091	5.5165	5.60554	5.86014	5.44354	5.5065	5.48307	5.48099	5.49398	5.64824	5.24567	5.67706	5.63132	5.22405
mature_miRNA	hsa-miR-181c-5p			human	5.47668	398	5.54078	5.61687	5.88634	5.24423	5.8201	5.40318	5.68163	5.65376	5.3639	5.56343	5.08489	6.05159	5.57777	5.50882	4.78003	5.52808	5.18409	5.34617	5.89072	5.41176	5.40694	5.92317	5.79676	5.35412	5.33206	5.97934	5.14518	4.70078	5.1414	5.40625	5.40625	5.33818	5.91791	5.31225	5.86638	5.57005	5.5815	5.53132	5.42314	5.62928	5.53182	5.61823	5.22112
mature_miRNA	cfa-miR-7180			nonhuman	5.44837	403	5.42358	5.42994	5.52273	5.36481	5.64736	5.11344	5.53779	5.51078	5.80209	5.32806	5.24033	5.49034	5.40381	5.50532	5.01489	5.54352	5.46404	6.03541	5.64572	5.40381	5.50532	5.72308	5.48656	5.10468	5.27817	5.80268	5.60282	4.66864	5.16463	5.32923	5.56739	5.24026	5.76854	5.14261	5.49552	5.37002	5.47274	5.34725	5.28612	5.25787	5.31086	5.61062	5.64741
mature_miRNA	mmu-miR-872-3p,rno-miR-872-3p			nonhuman	5.4047	409	4.88406	5.52456	5.34425	5.27782	5.85061	4.89852	5.32493	5.65386	5.17951	4.82412	5.26408	4.65333	5.33777	5.1523	5.17416	5.15571	5.40641	5.89369	5.75965	5.48461	5.29914	5.27669	5.61625	5.308	5.40298	5.0229	4.78933	4.47832	4.69569	5.10799	5.59984	5.17084	5.32894	4.77066	5.4518	5.49858	6.04084	5.53081	5.61249	4.61019	5.49114	5.48864	4.83857
mature_miRNA	hsa-miR-106b-3p			human	5.33921	413	5.61306	5.39062	5.46431	4.91808	5.45288	5.40839	5.98906	5.58375	5.15362	5.72622	4.73732	5.6918	5.74245	5.16086	4.37437	5.47458	5.27817	6.89289	5.96044	5.12354	5.24833	4.61966	5.09414	5.15687	6.26097	5.01476	5.52267	8.29306	4.6011	5.18907	5.32657	5.68864	5.39899	4.76983	5.25089	5.21344	4.95128	5.21639	5.83164	5.38499	5.07356	5.89538	5.27487
mature_miRNA	bta-miR-378b			nonhuman	5.32556	415	5.16363	5.79383	6.32164	5.63128	5.63294	5.18099	5.41177	4.97366	4.97807	5.44425	5.17108	7.47845	4.55776	5.49424	5.60541	5.70667	5.18518	5.13585	5.26962	4.26403	5.04883	6.60011	6.37471	5.28963	5.61025	5.35188	5.94621	5.52376	5.96377	5.44157	5.46804	5.84903	5.65628	5.92777	5.34962	5.46382	4.82777	5.04812	4.54885	6.66338	5.08424	5.92602	6.22358
mature_miRNA	hsa-miR-136-5p			human	5.29148	421	5.41959	5.728	5.93092	5.07114	5.43675	4.88323	5.23473	5.29762	4.96502	5.8253	4.86679	6.99491	4.72847	5.43304	4.73648	5.23018	4.52983	5.14476	5.93999	4.81093	5.19204	6.12609	6.13981	5.13239	5.23272	5.53355	5.46886	4.86305	4.97542	5.39412	4.70224	5.22197	6.20834	4.89569	5.84989	5.56707	5.23783	5.29957	4.95601	5.4732	5.48421	5.7345	5.2807
mature_miRNA	hsa-miR-4448			human	5.2852	423	5.19938	5.28493	5.50845	4.63595	5.56929	5.18871	5.10956	5.56454	5.40101	5.28493	5.07105	5.73111	5.03011	5.10453	5.01848	5.53433	5.53402	4.98684	5.54889	5.4361	5.48562	5.69847	5.40539	4.83916	4.76223	5.54818	5.65266	4.11351	4.8767	5.25556	5.25556	5.23878	5.17196	5.66667	5.62943	5.38127	5.56715	5.23589	4.97967	5.68584	5.32983	5.28127	5.51317
mature_miRNA	bta-miR-2387			nonhuman	5.27478	424	5.35513	5.60726	5.73771	4.70241	5.20172	4.79309	5.39306	5.39403	5.25998	5.09268	5.04382	6.08806	5.16812	5.13304	4.95967	5.34803	5.11919	5.18245	5.33325	4.97018	5.33098	5.74897	5.44772	4.7573	5.17908	5.47785	5.75641	4.48593	5.20379	5.37535	5.37535	5.32333	5.6331	5.51423	5.32644	5.36223	5.31573	5.14507	4.90098	5.35705	5.26955	5.41336	5.88609
mature_miRNA	hsa-miR-3168			human	5.22876	432	5.05204	5.22662	5.99051	4.3939	5.27994	5.22045	5.54215	5.56639	5.36238	5.17599	4.97259	6.25188	5.07223	4.54726	4.88286	5.72307	5.43328	5.17421	6.16127	5.22835	4.9034	6.37568	5.35338	4.63209	5.00555	5.50832	6.5156	5.48461	4.53395	4.76842	5.20899	4.61119	5.00514	5.82638	5.53565	5.38581	5.67256	5.58572	4.37813	5.58921	4.43008	5.25325	6.16298
mature_miRNA	hsa-miR-26b-5p			human	5.22746	434	4.98611	5.18581	4.11892	5.3668	5.99514	5.45378	5.08401	5.21402	5.13811	5.4543	5.38195	4.15529	5.44071	4.82624	4.7135	5.35727	5.44868	7.56707	5.68939	5.57501	5.53251	3.97302	4.88176	5.62558	5.37927	4.28581	4.242	6.97302	5.11442	5.0965	4.8835	5.08904	4.84182	4.26631	5.0918	5.26631	5.26275	5.61129	5.70537	4.90716	4.73351	5.6617	3.76989
mature_miRNA	hsa-miR-499a-5p			human	5.20149	441	5.06415	5.20327	5.11434	5.1199	5.44237	5.48986	5.21002	5.19307	4.96462	5.71023	5.15498	4.86465	5.09343	5.20346	4.68908	5.02958	4.81132	5.48984	5.72377	5.40538	5.12099	5.23144	5.15683	5.24465	5.23701	5.24995	4.60656	4.64647	5.34446	4.94942	4.84633	5.22628	5.4202	4.70816	5.27581	5.34559	5.45146	5.45486	5.18472	5.02961	5.20863	5.22897	4.56355
mature_miRNA	hsa-miR-542-3p			human	5.16676	447	5.18347	5.20825	5.61833	5.06598	5.72577	4.86575	5.34886	5.16068	5.06148	5.66768	4.84966	6.10346	5.11555	5.07366	4.59035	5.16836	4.83736	5.32469	5.54506	4.96871	4.98055	5.75426	5.57065	5.14866	5.18539	5.14452	5.49433	4.78596	5.11497	5.00196	4.77957	5.5326	5.64941	5.01514	5.37932	5.01514	4.84337	5.15161	4.62795	5.37042	5.20804	5.27029	5.184
mature_miRNA	hsa-miR-185-3p			human	5.16281	449	5.39421	5.20418	5.51629	5.00563	5.15389	4.6192	5.43947	5.39656	5.13117	5.12401	4.85578	6.00563	4.9881	5.37089	4.44797	5.31688	4.99536	5.7052	5.4659	5.03701	4.98094	5.44457	5.13271	4.75436	5.16219	5.09468	5.55873	6.44457	4.7542	5.00919	5.25431	5.1031	5.50599	5.0063	5.15235	5.19894	4.97532	4.86992	4.95313	5.26231	5.07563	5.30748	5.33168
mature_miRNA	mmu-let-7j			nonhuman	5.15193	452	4.99711	5.21594	5.48341	5.24032	5.361	5.27068	5.14105	5.27905	4.66007	5.21594	5.10489	4.96902	5.30611	5.03952	5.24204	4.92154	4.69432	5.52139	5.03308	5.08372	5.25364	5.32264	5.42832	4.99379	5.37566	5.26967	4.2744	5.05134	5.01329	5.30786	5.08547	5.0574	5.49062	4.61516	5.24269	5.10992	5.25749	5.21633	5.36537	4.6516	5.16129	5.24634	4.75631
mature_miRNA	hsa-miR-1307-5p			human	5.1479	454	5.22422	5.23534	5.53938	4.51045	5.25741	4.75076	5.41765	5.24857	5.25817	5.47141	4.73203	6.51045	5.03852	5.29802	4.51513	5.30415	4.64994	4.98123	5.51388	4.80148	4.9057	5.76598	5.49378	4.57724	5.21778	5.35771	5.69453	5.87095	4.76586	4.68748	5.51345	5.38212	5.54851	5.27631	5.27932	5.24528	4.74839	5.00226	4.47243	5.46113	5.14105	5.26191	5.90236
mature_miRNA	hsa-miR-490-5p			human	5.13917	455	5.25739	5.20487	5.52105	5.03364	5.04372	4.80585	5.209	5.1757	5.1354	5.03495	4.55422	5.22629	5.36534	5.20034	4.60026	4.95673	5.01705	5.47365	5.4342	4.7983	5.03041	5.21085	4.97859	4.76746	5.33028	5.2323	5.6219	4.40349	4.97859	5.07435	5.22635	5.17342	5.5484	4.93266	5.20326	5.05131	4.79827	4.74986	4.89602	5.12342	5.35287	5.44152	5.34313
mature_miRNA	hsa-miR-455-5p			human	5.12446	457	5.30455	5.46238	5.3597	4.81126	5.25993	4.90034	5.08389	5.31421	4.7773	5.18227	4.75931	5.75156	5.27933	5.12311	4.62302	5.26788	5.10104	5.01885	5.27714	5.13847	4.86008	5.64745	5.28545	4.94699	5.11924	5.23164	4.72359	4.38442	4.50304	4.97237	5.15878	5.12054	5.56342	5.01498	5.33076	5.29738	5.34986	5.06639	5.03267	5.15763	5.02513	5.34703	5.21655
mature_miRNA	hsa-miR-204-5p			human	5.0954	463	4.72299	5.25435	4.69987	5.20072	5.25327	5.42476	4.72757	5.29457	4.79699	5.02487	5.1004	3.6564	5.53472	5.04821	4.70483	5.20859	5.80137	5.55736	5.24989	5.50077	5.44414	4.31352	4.85946	5.95229	4.89567	4.75375	4.53416	3.95095	4.40695	5.13117	5.10421	4.85114	5.30328	4.01614	5.26375	4.86414	6.3381	5.469	5.88563	4.18328	4.67469	5.46422	4.23681
mature_miRNA	hsa-miR-450b-5p			human	5.08791	466	4.46287	4.93547	4.49834	4.86879	5.38915	5.30224	4.69846	5.10802	5.07292	5.71307	5.28976	3.23652	5.19759	4.91436	4.71083	5.23814	5.01811	5.14195	5.34325	5.4386	5.1707	4.39252	4.76297	5.42084	5.44797	4.68284	3.77981	4.90154	5.16633	4.82614	4.7218	5.13127	4.73476	4.39202	5.0123	5.36165	5.05604	5.50393	5.18207	4.5358	4.6888	4.85556	4.18956
mature_miRNA	hsa-miR-708-5p			human	5.0839	467	5.18753	5.17806	5.20655	4.82382	5.13372	4.88692	4.80177	5.3663	4.94937	4.92172	4.96262	5.21084	5.15761	4.94845	4.73507	4.97368	4.80619	5.19107	5.45967	4.81881	4.81916	5.24466	5.27002	5.11435	4.98533	4.92735	4.83737	4.17066	4.55381	5.28373	4.81978	5.03345	5.18371	4.52938	5.29063	5.18146	5.23904	5.10123	4.99773	4.70224	5.02325	5.19466	5.02911
mature_miRNA	hsa-miR-200a-3p			human	5.07189	469	4.66932	4.98471	4.85896	5.07794	5.10545	5.161	4.93188	5.09118	4.99125	5.39975	5.31839	4.92039	5.30142	5.01947	4.79547	5.08602	4.92917	5.30715	5.21549	5.30142	5.01947	4.8906	4.78409	4.9636	5.4483	5.22655	4.55251	4.60681	5.0292	4.56035	5.81815	4.88963	5.11665	4.74068	5.03176	5.25525	5.37674	5.24023	5.07566	4.87142	4.77205	5.17503	4.38656
mature_miRNA	hsa-miR-409-5p			human	5.05134	472	5.12043	5.03355	5.20911	4.80039	5.13689	4.84	5.08786	5.15335	5.20289	5.03355	5.04864	5.21543	5.28113	5.00285	4.81974	4.98512	4.96977	5.2256	5.17912	4.9592	4.82228	5.32841	5.18273	4.81562	5.16284	5.20717	5.27266	4.40242	5.18273	5.08851	5.24463	4.97901	5.39722	5.32954	5.0493	5.14668	5.13335	4.75372	4.81939	5.11978	5.20513	5.16411	5.0112
mature_miRNA	hsa-miR-1343-3p			human	5.03604	476	4.99723	5.20075	4.99925	4.71042	5.14242	4.80329	4.87346	5.36561	4.63466	4.7089	5.10113	4.58114	5.31008	4.97409	4.50753	4.60283	5.34523	5.60547	5.32584	5.15808	5.00725	5.06762	5.24522	5.60487	5.0094	5.08109	4.3171	3.36718	4.4221	4.89741	5.43444	4.52198	5.29046	4.98598	4.75281	4.73805	5.97802	5.51084	5.27423	4.20239	4.41819	5.3065	4.73659
mature_miRNA	hsa-miR-195-5p			human	5.03367	477	4.70555	4.90823	4.6224	5.03216	5.40229	5.10219	4.7423	5.08683	4.89819	4.90823	4.89542	4.07523	5.0926	4.96713	4.18218	4.6227	5.0142	5.42214	5.48288	5.0926	5.09266	4.3217	4.63461	5.35838	5.03367	5.03635	3.97879	4.3217	4.96718	4.96362	4.73414	5.1119	4.90573	4.33523	5.21889	5.1336	5.05268	5.16807	5.25067	4.60355	4.86904	5.26334	3.64264
mature_miRNA	hsa-miR-30d-3p			human	5.01791	480	4.84795	5.16735	5.39618	4.77512	5.13366	5.00597	4.82024	5.10794	4.65531	5.4975	4.63434	5.40899	5.16823	5.22341	4.33695	4.95401	4.45749	5.06014	5.09035	4.6088	5.04284	5.39473	4.931	5.13045	4.9719	5.38051	4.79334	4.4295	4.88794	4.90491	5.1273	5.0805	5.57731	4.5681	4.97586	4.78222	5.06423	5.01262	4.84745	4.73888	5.11336	5.10213	4.82491
mature_miRNA	hsa-miR-320c			human	4.88638	487	5.29092	4.91081	5.62139	4.6647	4.78523	4.24972	5.40532	4.8874	5.17162	5.19711	4.28955	6.08851	4.47726	5.04703	4.80093	4.97157	4.89704	4.97499	5.16685	4.51791	4.75753	5.38594	4.97523	3.99621	4.75818	5.13087	5.83535	4.49697	4.70514	4.7402	4.91853	4.79412	5.19248	5.4831	5.00961	4.99767	4.61636	4.49195	4.33989	5.34705	5.0834	4.71605	5.51524
misc_RNA	XR_250706	LOC440570	1500	human	5.53079	392	4.93345	6.93896	5.25799	5.91914	5.19447	6.53603	7.32748	5.33199	6.67888	5.24708	6.96254	7.40246	5.83088	5.18005	6.92536	4.69427	4.35727	5.51795	3.10742	5.52832	6.492	7.17359	4.29934	6.56198	6.28947	4.60815	6.50275	4.02854	6.85734	5.02618	5.58077	4.58239	4.75383	6.85061	6.66944	6.00261	5.92778	4.7291	4.97118	6.0065	5.27066	5.85235	5.73998
misc_RNA	XR_430574	LOC440570	1876	human	5.39157	410	6.21184	4.1103	6.26985	5.88651	5.1782	4.2319	4.33159	5.28123	4.72641	5.20222	4.36938	4.64705	5.13865	5.98219	5.01198	6.2675	5.75008	4.89816	5.33804	4.82831	4.71916	4.75158	6.51245	4.15946	4.40925	6.25144	6.05318	5.49782	4.13394	6.13849	5.05757	6.56158	5.89114	4.98172	4.76915	5.08863	4.34772	6.00281	5.69027	5.07858	6.71883	3.92291	6.53236
mRNA	NM_207380	C15orf52	5344	human	10.4574	74	10.3691	10.282	10.3774	10.1199	10.4837	10.3606	10.2704	10.5145	10.2633	9.9886	10.7263	10.209	10.5052	10.2274	10.6812	10.5288	10.6762	10.0963	10.2105	10.5258	11.2068	10.5042	10.3269	10.5217	10.3896	10.4919	10.1993	9.51046	10.1019	10.5541	10.5916	10.4038	10.3659	10.6375	10.4398	10.5612	10.4726	10.623	10.8091	10.5852	10.5741	10.3362	10.5526
mRNA	NM_003034	ST8SIA1	9737	human	9.54462	103	9.46254	9.3917	9.87242	9.17861	9.56724	9.60412	9.34092	9.71042	9.40738	9.69116	9.54422	9.80479	9.43409	9.44077	9.15587	9.66	9.618	9.64941	9.94231	9.31083	9.50738	9.74702	9.62784	9.21099	9.61521	9.73472	9.92432	8.88188	9.16313	9.62712	9.78914	9.61363	9.69984	9.74904	9.7235	9.71683	9.28472	9.35874	9.30267	9.34022	9.66671	9.16219	9.30522
mRNA	NM_001190478	MTRNR2L5	1739	human	9.23938	117	9.3723	9.29413	9.74744	8.57564	9.32328	8.83866	9.18924	9.26897	9.29404	9.63986	8.52843	10.4249	9.13418	9.26619	8.38709	9.30584	9.15624	8.92133	9.57231	9.07963	9.27601	10.3423	9.9889	9.07904	9.07174	9.85936	10.7717	7.24812	7.89264	8.97165	9.16967	8.93634	10.3388	10.4099	9.10038	8.76029	9.53276	9.38376	9.26551	8.80218	10.2024	8.81107	9.11294
mRNA	XM_006715658	BRAT1	2584	human	9.02511	124	8.78774	8.78168	9.02471	8.78424	9.14328	9.05181	8.69624	9.33691	8.67761	8.79724	9.17298	8.59106	8.95229	9.00004	8.93741	9.1032	9.47878	8.56033	9.01017	9.03049	9.17882	8.96464	8.84361	8.92025	8.7338	8.98167	8.57932	8.21474	8.75351	9.1296	9.15887	8.96507	8.84609	9.03173	9.06089	9.0085	9.0242	9.04105	9.27774	8.89757	9.07865	8.67564	8.54101
mRNA	NM_001128215	LIPM	1484	human	8.68491	149	12.1324	3.12013	12.6065	11.0649	12.6617	10.7098	12.4896	4.57281	13.0256	11.505	11.2591	12.9382	6.2081	6.64333	4.01676	14.8577	13.4501	6.68379	14.6243	13.7979	6.0839	8.04254	7.26228	13.2077	13.3286	7.39949	14.9539	6.63815	6.66083	11.8589	5.34319	11.647	13.83	13.4021	13.7382	6.0788	4.74311	11.7906	8.62518	12.8277	12.4792	12.7977	5.788
mRNA	NM_183374	CYP26C1	1569	human	8.40555	159	8.59536	8.52867	8.77263	7.6645	8.58743	8.10933	8.50672	8.61287	8.70328	8.47738	7.80593	9.75556	8.1807	8.32786	7.67657	8.69097	8.27629	7.93894	8.7491	8.24461	8.51248	9.14402	8.70877	7.65519	7.89741	8.95761	9.45471	7.16478	7.97605	8.39033	8.32474	8.44757	8.58133	8.90785	8.8438	8.47989	8.36061	8.26871	7.68686	8.87758	8.1964	8.52739	9.21457
mRNA	NM_014345	ZNF318	8021	human	7.75385	195	7.7696	7.87301	7.92301	7.25324	8.15378	7.6117	7.45818	8.2031	7.59968	7.57957	7.3925	7.83821	7.56139	7.69951	7.05897	7.75406	8.30009	7.02506	7.81678	8.11251	8.55452	8.12617	7.77691	7.5392	7.09009	8.31357	7.48688	6.53668	7.12813	7.87617	7.39302	7.51843	7.75593	7.96431	7.97606	7.73394	8.07295	8.01874	7.72624	7.96738	7.39753	7.90857	8.22494
mRNA	NM_002856	PVRL2	2166	human	7.72741	198	10.381	10.0605	8.47129	5.94973	8.15326	8.09281	9.51005	9.01926	9.63959	9.17099	7.65974	8.60135	7.69796	0.655549	5.33026	6.52507	8.90154	6.87854	8.6387	8.91343	9.38177	3.2592	8.38916	9.36437	2.81512	9.78177	10.4005	9.21339	0.830741	0.372538	8.70793	5.64279	10.8855	10.7722	12.0322	2.81801	9.88457	7.60667	7.06994	8.67784	9.13746	8.90452	1.42012
mRNA	NM_001104554	PAQR5	5480	human	7.60967	204	6.35751	8.16778	8.22562	6.98175	8.5607	8.81491	5.85708	8.17223	8.37678	7.92385	8.58487	7.62157	4.42293	6.64307	8.6019	7.76306	8.94476	7.62016	8.20824	7.47604	7.56907	7.96982	7.29018	3.81032	9.50564	9.13921	6.98311	8.61484	9.23006	6.94586	8.95835	8.3152	8.05784	8.37858	8.14779	8.58717	8.13481	7.69397	7.48676	9.12549	6.19892	6.62633	4.28835
mRNA	NM_005171	ATF1	2505	human	7.44172	212	7.21071	7.36472	7.77767	7.32405	7.13636	7.65482	8.17111	7.40411	8.02459	8.07521	7.63974	7.74167	7.72216	6.9835	7.55947	7.92537	7.07354	8.60807	8.38761	7.26836	7.56847	7.6004	7.58394	7.28331	8.21574	7.28762	8.95431	7.03336	7.12289	7.23512	7.87654	7.88915	7.17839	7.59878	7.44738	7.90759	7.02088	7.20883	7.265	8.09628	8.03803	7.29331	7.36791
mRNA	NM_001042724	PVRL2	2869	human	7.4315	213	-1.85215	0.877893	7.57252	7.21466	9.0935	7.77372	0.350785	0.350494	5.75888	8.18167	6.79548	7.70366	6.99003	10.3216	7.82322	10.7229	7.79474	8.58728	0.253088	6.06726	2.36545	7.44914	7.1227	1.00159	6.89917	7.80621	7.76076	3.77058	6.83215	10.3756	1.95988	10.3445	5.82701	5.83525	4.95294	6.94516	1.26104	7.95603	2.16737	9.36866	6.27258	8.66328	11.2817
mRNA	XM_005269764	LIPM	1452	human	7.17591	232	2.93897	12.4485	3.08008	3.49918	4.45924	2.7219	4.37497	12.1017	5.354	4.86192	3.88744	7.12367	8.42587	10.5849	8.86608	2.99343	1.6778	9.71016	3.1175	1.82447	10.3359	10.6423	9.91745	1.37728	3.00918	10.0831	1.99843	8.65449	9.07416	3.39908	11.1724	5.00189	3.45553	3.08021	3.416	10.309	10.2923	4.38644	5.578	3.63225	2.04196	3.94363	11.5985
mRNA	XM_005256105	MTHFSD	2991	human	6.81072	260	7.18941	7.16113	7.2872	6.06202	7.1944	6.69125	6.86312	6.9863	6.8626	6.60859	6.55554	7.79637	6.77681	6.88934	6.3703	7.07159	6.75398	6.63559	6.84024	6.81243	6.65056	7.38645	7.21897	6.05134	6.48021	7.18832	7.53358	5.47085	6.35021	6.83676	6.45825	6.68025	7.19589	7.30587	7.19589	6.81793	7.13952	6.95265	6.0701	7.27242	6.56799	6.86225	7.67794
mRNA	NM_001080825	TMEM120B	7510	human	6.76403	269	6.8224	6.511	7.30472	6.39186	6.50651	6.5816	6.69241	6.75019	6.3885	6.55203	6.9198	7.50261	6.7169	6.85099	7.2356	6.77209	6.55846	5.93741	6.41323	6.43311	7.18686	7.20328	7.06038	6.60033	6.60142	7.0383	6.85673	5.61832	6.53101	7.079	6.71443	6.78343	6.90728	7.16476	6.75256	6.73134	6.69674	6.71365	6.81666	6.84767	7.04496	6.58749	7.11124
mRNA	NM_001145664	RFX8	1729	human	6.72217	274	6.79844	7.01932	7.1839	6.12281	6.85821	6.43138	6.68677	6.86733	6.69232	6.79018	6.19424	7.91666	6.39938	6.78515	5.9048	7.01596	6.76792	6.13475	7.15323	6.45748	6.93367	7.64048	7.11104	5.98476	6.21846	7.42818	7.5072	5.51008	6.12032	6.68556	6.75482	6.78096	6.92165	7.11402	7.2515	6.81704	6.44287	6.38379	6.03628	7.25297	6.64397	6.97132	7.43527
mRNA	NM_178832	MORN4	2441	human	6.70264	275	6.9211	6.69265	6.8654	6.22139	6.94242	5.9828	7.0281	7.00953	7.66712	6.76729	6.08404	6.96174	5.9968	6.88199	5.66827	6.95091	6.57184	6.88504	6.97541	6.37365	6.74113	7.40574	6.486	5.7399	6.44096	7.02583	7.40891	6.09908	5.95414	6.31922	6.69949	6.37367	7.03679	6.86723	7.00094	6.58594	6.3191	6.42442	5.89542	7.2429	6.4502	7.00428	7.01701
mRNA	NM_017705	PADR5	5190	human	6.63411	283	7.4781	5.23863	4.51174	6.93642	6.09757	5.00532	7.44102	5.75173	5.20165	5.21007	4.90253	4.08467	7.72526	6.2834	5.22775	6.88993	6.51512	7.08384	6.25047	7.27311	6.9951	6.46417	7.01631	7.78791	3.02008	5.61062	7.31545	5.85199	2.78749	7.52024	3.72115	6.68124	5.56685	3.41864	6.88311	3.95921	6.70286	7.20515	7.82138	6.32403	7.37041	7.27782	7.87277
mRNA	NM_032826	SLC35B4	6816	human	6.58348	284	6.6943	6.58669	7.04795	5.69755	6.30906	5.90035	6.84194	6.47812	6.84454	7.05085	5.68354	7.9859	6.9274	6.34286	5.41458	6.46412	6.06054	6.7023	6.91273	6.43144	6.08702	9.3261	9.03453	7.54656	7.91685	8.76184	10.173	1.57121	1.20799	5.39856	5.92298	5.44542	11.2177	11.058	4.58836	4.8101	8.77304	8.16589	7.86436	3.83242	10.0916	3.08812	4.28605
mRNA	NM_001276251	LDLRAD4	8682	human	6.53053	294	6.73941	6.60775	6.54535	5.93906	6.72926	6.46306	6.18017	6.78624	6.35893	6.28582	6.15082	6.44037	6.41185	6.38161	5.87167	6.70032	7.04435	6.21076	6.85239	6.57882	7.0303	6.79409	6.53363	6.47207	5.95953	7.02896	6.38543	4.87426	5.87221	6.54344	6.49129	6.2975	6.65424	6.77826	6.73612	6.43431	6.95614	6.94971	6.50287	6.55305	6.25672	6.9122	6.79224
mRNA	NM_031451	TEX101	1600	human	6.24801	316	6.17818	6.09172	6.57672	5.85586	6.32739	6.05884	6.34115	6.38799	6.12871	6.52782	5.8675	7.23437	6.4446	6.68995	6.00429	6.34622	6.15588	6.2475	6.411	6.20756	6.5366	6.8723	6.93106	6.32496	6.10825	6.77693	7.3817	4.43934	5.26363	5.82855	6.13255	6.29229	7.39587	7.24603	6.21	5.66107	6.73264	6.87755	6.45791	5.9403	6.99823	5.57624	6.02249
mRNA	NM_152263	TPM3	7109	human	6.22431	317	6.24297	6.20944	6.69846	5.83441	6.28029	5.97792	6.24097	6.29017	6.16117	6.06788	6.07532	6.88071	6.09744	6.19824	5.98989	6.21506	6.33906	5.78783	6.38092	6.09744	6.54016	6.9232	6.45303	5.86644	5.90578	6.40755	6.75402	5.08525	5.90123	6.31022	6.18311	6.34158	6.37455	6.50402	6.46435	6.26213	5.98661	6.01153	5.88497	6.6396	6.33721	6.24553	6.64156
mRNA	NM_001008739	C6orf226	572	human	6.19304	322	6.6628	6.54563	6.355	5.59935	6.30625	5.76548	6.37821	6.34745	6.6628	6.49316	5.54764	6.77769	5.21213	5.42569	4.44323	5.45875	5.11582	4.97816	5.42499	5.21213	5.03867	7.52128	7.12177	6.34623	6.545	6.87683	8.13136	3.43382	4.31442	5.5844	6.06983	6.14307	7.98754	8.10211	5.72006	5.4832	4.86975	4.95239	6.39897	5.48748	7.6468	5.14123	6.06785
mRNA	NM_004491	GRLF1	8904	human	6.1272	325	5.91032	6.27511	6.59262	5.31669	6.38796	5.84335	6.02045	6.11548	6.02736	6.49999	5.5747	7.86688	6.00835	6.02499	5.33505	6.20658	5.70469	5.3789	6.44652	5.71557	6.41578	7.25987	6.8005	5.73605	5.70762	6.62712	7.26429	4.60586	5.55257	5.89409	5.89409	6.17619	6.47648	6.63618	6.40937	6.01058	5.89296	6.07913	5.39884	6.46974	6.38348	6.22933	6.5297
mRNA	XM_005274766	MTMR1	4360	human	6.04462	334	5.9503	6.23779	6.14447	5.18056	6.16533	5.71301	5.97698	6.16849	6.12395	6.52614	5.32247	6.47941	6.09709	6.01113	5.03937	5.92872	5.70661	6.03171	6.25612	5.92201	5.99067	7.13552	7.06248	6.08299	6.15573	6.71133	7.82452	3.29902	3.98719	5.41545	5.83691	5.56305	7.63614	7.68859	5.40348	5.41358	6.8951	6.38473	6.32172	4.94876	7.3446	5.14676	5.06306
mRNA	NM_001204199	SRP19	1967	human	6.01721	340	6.31935	6.14911	6.36289	5.37297	5.88066	5.88936	6.01735	5.95877	5.98292	6.18533	5.46019	6.63925	6.20038	6.01707	5.22606	6.26427	5.65531	5.82251	6.41581	5.79051	6.24655	7.08674	6.82196	6.17279	6.14979	6.67205	7.41205	3.39868	3.94749	5.32115	5.78058	5.84571	7.4725	7.5885	5.85779	5.2546	6.74167	6.47334	6.29962	4.86828	7.14882	4.88805	5.64336
mRNA	NM_005552	KLC1	2624	human	6.0019	342	5.84407	6.12535	6.00162	5.29916	6.62715	6.02078	5.47217	6.31648	6.01399	6.16842	5.84489	6.03613	5.90488	5.97185	5.34205	6.28538	6.1747	5.14657	6.36001	6.19438	6.76626	6.36225	6.09289	5.92074	5.64939	6.32035	6.13866	4.8498	5.50098	5.89907	5.80596	6.15368	5.93562	6.00184	6.17008	6.11054	6.16264	6.15122	5.64	6.27491	5.56796	6.20496	6.02679
mRNA	NM_002957	RXRA	5547	human	5.89893	354	6.06434	5.89606	6.37805	5.06185	6.01813	5.85478	5.75774	6.16176	5.74241	5.99699	5.56248	6.71094	5.79432	6.13275	4.92379	5.72212	6.21549	4.95649	6.20587	5.81986	6.00937	6.55209	6.1	5.32787	5.38289	6.52691	6.27807	4.59992	5.54151	6.00335	5.93623	5.84242	6.20065	6.29508	6.35089	5.90193	5.83614	6.02895	5.30563	6.2689	5.69645	6.23115	6.32334
mRNA	NM_022735	ACBD3	3581	human	5.8888	355	5.81011	5.88835	6.05313	5.29284	6.17622	5.68076	5.60074	6.27912	5.79576	5.81104	5.63323	6.25437	5.60101	5.57562	5.26082	6.2161	6.27528	5.48626	6.20384	6.01065	6.49197	6.38355	5.99388	5.39815	5.46402	6.19487	6.14515	4.80932	5.31364	5.75429	5.86448	5.80754	5.7156	6.16117	6.02546	5.91165	6.11113	5.88924	5.77762	6.05576	5.60577	5.79935	5.90625
mRNA	NM_012414	RAB3GAP2	7329	human	5.84757	359	6.05427	5.89558	6.06244	4.80491	5.54514	5.30809	5.91934	5.71263	5.95077	6.52292	4.96557	6.55065	6.61465	5.04483	4.85323	6.04459	5.53658	6.11199	6.39012	5.52892	5.69335	8.05266	7.91247	7.0787	6.95376	8.05533	9.041	1.19467	1.84638	4.61166	5.46671	4.71506	10.0277	10.0185	3.15732	3.80903	8.0684	7.49772	7.22632	3.56892	8.96979	1.83399	3.76864
mRNA	NM_000108	DLD	3579	human	5.79321	364	5.85417	5.44251	5.77337	5.24934	5.68757	5.67382	5.74046	5.89867	6.28857	6.53327	4.95137	6.07331	5.82085	6.10455	4.9804	5.95628	6.05499	6.32567	6.59253	6.48901	6.12782	7.53616	7.4634	6.75479	6.80329	7.47747	8.54622	2.02837	1.92424	4.94551	5.06099	4.88578	9.37148	9.37946	3.74212	3.638	8.52563	8.35055	7.06969	3.33477	8.43559	3.46979	2.54632
mRNA	XM_005270507	ZNF362	3247	human	5.73997	371	5.90523	5.98257	6.2907	5.02628	6.00545	5.16608	5.80719	5.77298	6.12762	5.80807	5.46473	6.89135	5.36088	5.58	4.8696	6.00459	5.633	5.81645	5.76497	5.28288	6.16496	7.0768	6.13123	5.04739	5.61691	6.13859	6.70533	5.73863	5.16294	5.59935	6.19725	5.79993	5.89823	6.16274	5.98438	6.01232	5.59214	5.71962	4.92835	6.36128	5.49903	5.65147	6.22434
mRNA	XM_005244767	MRPL20	1127	human	5.73314	372	5.86439	5.89091	6.12808	5.16716	5.79736	5.51916	5.78425	5.903	5.74021	5.62788	5.32477	6.75213	5.57265	5.73276	5.38418	5.87784	5.68813	5.30194	6.02109	5.64793	6.0897	6.28794	5.97725	5.21794	5.31543	6.16426	6.48436	5.35833	5.45483	5.88113	5.85466	5.68987	5.69307	5.94415	6.00025	5.99362	5.45793	5.6592	5.37661	6.23445	5.96314	6.00867	6.40737
mRNA	NM_203458	NOTCH2NL	5324	human	5.63241	382	5.31312	5.52641	5.15499	4.98102	6.18925	5.79632	5.47334	6.17079	5.74608	5.47987	5.7806	4.31117	5.65724	5.07079	4.96677	5.89432	6.53089	5.90934	5.70552	6.23454	6.9244	5.38063	5.52859	5.64274	5.31252	5.55142	4.90999	4.73427	4.99093	5.46516	5.67573	5.55423	5.31662	5.52116	5.74957	5.60208	5.80999	6.22098	5.96836	5.32684	5.16779	5.20515	5.17486
mRNA	NM_024080	TRPM8	5621	human	5.63213	383	5.45951	5.73246	5.94289	4.89991	6.29254	5.56327	5.01894	5.95257	5.71327	5.83782	5.18208	6.39587	5.40914	5.40853	4.52761	5.99265	5.84078	4.94373	6.18994	5.73107	6.12473	6.21948	5.92617	5.50551	5.34557	6.05458	5.6097	4.5414	5.17233	5.47234	5.54273	5.65967	5.84428	5.79309	6.05484	5.7603	5.51257	5.73837	5.05079	5.85424	5.4763	6.03982	5.90835
mRNA	NM_032536	NTNG2	3113	human	5.61234	384	6.06674	6.09544	6.14407	5.30975	6.1163	4.55649	5.96139	5.91807	5.84435	5.48845	5.44105	2.38918	5.28294	5.3287	5.05016	5.72305	5.77001	5.35594	5.73356	5.25052	5.66312	6.54806	6.1151	4.9941	5.30316	6.25287	6.5335	4.11196	4.44952	5.49394	5.76403	5.72841	5.90884	6.13983	6.24196	5.70094	6.05083	4.8669	4.81929	5.19672	5.31029	5.81639	6.45953
mRNA	NM_002999	SDC4	2615	human	5.5517	391	5.21326	5.39454	5.44251	5.13182	6.352	5.74253	5.05218	5.93538	5.57171	5.83064	5.25488	5.69125	5.34461	5.46079	4.93291	5.61347	5.73238	4.79553	6.07264	5.80404	6.32473	5.69477	5.69401	5.37748	5.32242	5.51266	4.83141	4.89507	5.18705	5.4951	5.4951	5.69364	5.64626	5.27186	5.6997	5.47216	5.24398	5.76874	5.62842	6.14958	5.43083	5.65886	5.68542
mRNA	NM_001114108	TTC22	1979	human	5.46963	399	5.58977	5.3648	5.60339	4.78922	5.61054	5.50411	5.48388	5.58898	5.53088	5.44497	5.04946	5.95587	5.15113	5.22273	4.89253	5.86562	5.96916	5.19566	5.86798	5.60093	5.73423	5.91623	5.50511	5.1045	4.94138	5.84015	6.20335	3.80661	4.88218	5.21851	5.55411	5.31319	5.51761	5.95807	5.66962	5.38488	5.75688	5.5321	5.05528	5.38366	5.01811	5.45538	5.66117
mRNA	XM_005265127	LAMB2	5669	human	5.4683	400	5.60166	5.53703	5.3425	4.04847	5.5626	4.49374	5.49659	5.21048	5.84113	5.79304	4.32364	5.66996	6.62944	5.25567	4.11574	4.97717	5.37881	6.15096	6.40491	5.45579	5.12074	6.99883	7.60505	5.84681	6.39219	6.75313	8.27589	1.99883	0.686183	4.01245	4.61191	4.4883	8.12796	8.56451	2.57338	3.84569	8.07632	7.21868	6.08204	2.72093	7.88735	2.96257	3.69973
mRNA	NM_000430	PAFAH1B1	5614	human	5.44666	404	5.55311	5.40918	5.88899	5.03325	5.49203	5.30042	4.90222	5.6427	5.43381	5.00318	5.28233	5.96766	5.52194	5.37103	4.64621	5.42692	5.73781	4.3846	5.69306	5.30513	5.62737	5.8527	5.24362	4.97081	5.21918	5.7759	6.29698	3.66005	5.35255	5.54099	5.62345	5.59828	5.33225	5.47298	5.73279	5.57682	5.22245	5.28887	5.22303	5.57311	5.44668	5.78575	5.99785
mRNA	NM_001166292	PTCH2	4298	human	5.32172	416	5.09914	5.51258	5.45593	5.04678	5.69435	5.2773	5.13888	5.75133	5.3415	5.07719	5.26328	5.13532	5.26744	5.10054	4.97146	5.19887	5.68531	5.06184	5.60475	5.68247	6.5046	5.77113	5.16972	5.49171	5.32258	5.64078	4.96372	4.18617	4.88021	5.37732	5.52237	5.34225	5.40102	5.39751	5.651	5.66599	5.44488	5.74598	5.5017	5.75543	5.39943	5.89128	5.87779
mRNA	NM_016086	STYXL1	1429	human	5.28618	422	5.41266	5.51794	5.39677	4.63375	5.54873	4.88385	5.33806	5.46815	5.60905	5.17787	4.64675	6.01418	4.89736	5.11368	4.46993	5.64349	5.48103	4.89385	5.89198	5.11975	5.24144	5.9826	5.49927	4.28406	4.61607	5.65039	6.45249	4.05099	4.79145	5.23684	5.17271	5.15972	5.39569	5.72476	5.6465	5.33858	5.20701	4.90943	4.6423	5.66414	5.03261	5.21101	5.90273
mRNA	XM_006721218	BANP	2516	human	5.27266	426	5.27559	5.19973	5.42075	4.59877	5.83839	5.23649	5.1239	5.86619	5.25005	5.40255	4.77689	5.85864	4.76714	5.24104	4.54975	5.60349	5.58048	4.47772	5.79831	5.5745	5.89311	5.97454	5.52964	5.16083	4.65639	5.95809	5.24345	4.02969	4.41099	5.16914	5.2023	4.98925	5.48691	5.75948	5.62226	5.30004	5.90868	5.45664	4.93012	5.50939	4.62512	5.1853	5.63702
mRNA	XM_005258610	ECH1	3662	human	5.25122	429	5.56043	5.09219	5.58237	4.31609	5.10361	4.76395	5.52602	5.08099	5.82347	5.87509	4.31319	6.07793	5.67651	4.81911	4.43698	5.32773	5.24921	5.63238	5.74193	5.26147	5.0415	7.41769	7.03043	6.02134	6.43826	7.114	8.18984	1.09576	0.860501	4.38061	4.79565	4.39689	9.13013	9.01886	2.84473	2.60947	7.31112	6.83193	6.35956	1.48934	8.10037	2.58958	3.42952
mRNA	NM_052932	TMEM123	3605	human	5.21185	438	5.22463	5.39052	5.6269	4.32506	5.2076	4.99551	5.08956	5.33236	5.13152	5.24165	4.83335	6.21403	4.76896	5.24593	4.40996	5.24669	5.26202	4.54791	5.57841	4.95338	5.43234	5.84477	5.40275	4.74739	4.85583	5.40259	5.55023	4.2318	4.74224	5.10998	5.35099	5.20115	5.38657	5.55537	5.38657	5.40065	5.05445	5.03919	4.81615	5.64041	5.28703	5.20877	5.44452
mRNA	NM_002292	LAMB2	5817	human	5.19996	442	5.54486	4.3194	5.72949	4.944	4.23435	5.12236	5.48637	5.52482	5.63102	6.2296	4.69707	6.18947	3.94882	5.35487	4.68622	5.65294	5.1531	5.67323	5.83197	5.44632	5.44414	7.31996	6.20337	6.01951	5.91928	7.20808	7.99504	1.92764	2.26477	4.89961	5.35708	4.49258	9.06234	8.60374	3.37584	3.12801	6.02465	6.56531	6.31027	3.16454	8.22512	2.90706	2.9138
mRNA	NM_001161529	CSF2RA	1983	human	5.18	443	5.06178	5.30099	5.08706	4.72414	5.27426	5.11652	5.17126	5.136	5.42791	5.85651	4.56197	5.20957	5.51831	4.89183	3.84105	5.12813	4.84676	5.21957	5.42567	5.44617	5.01736	6.7328	6.67906	6.15879	6.05576	6.65741	7.62626	1.82591	1.70178	4.02384	4.75082	4.28966	8.42295	8.43447	3.2732	3.73403	6.92267	6.48538	6.72402	2.95366	7.97502	3.05084	2.38818
mRNA	NM_033100	CDHR1	6788	human	5.15648	451	5.10478	5.29673	5.60132	4.0948	5.83406	5.66097	4.8416	5.22233	5.13873	5.79923	5.13184	5.78069	5.41261	5.18951	4.46402	5.28944	4.87569	4.41246	5.87411	5.64088	5.32702	5.11123	5.63121	4.93545	5.23062	5.72521	5.60611	4.11123	4.83603	5.3258	5.42202	5.58494	5.11211	5.15884	5.59754	5.46918	5.4913	5.4337	4.56064	5.83377	5.21647	5.39724	4.82795
mRNA	NM_022566	MESDC1	3068	human	5.12237	459	5.40916	5.46124	5.63786	4.28104	5.21206	5.08212	5.26964	5.45159	5.43224	4.97091	4.44882	6.18151	4.96912	5.37028	4.70189	5.25802	5.03341	4.50808	5.47205	5.05401	5.17764	5.86081	5.52953	4.72358	4.96023	5.5446	5.9766	4.05345	4.52953	4.97882	5.03326	5.20511	5.41308	5.29159	5.67087	5.07341	4.94052	5.06913	4.45166	5.71755	4.70013	5.48983	5.99682
mRNA	NM_032096	PCDHGB2	2436	human	5.09409	464	4.62841	4.38079	-0.755055	4.2044	4.82165	4.04848	3.26506	5.04523	4.73532	5.29333	5.10293	6.11769	5.63291	4.67343	4.88114	6.7031	-0.075241	-0.306116	6.06241	5.7448	4.79896	6.15734	4.91499	3.85572	4.25048	4.56557	5.4117	2.06987	2.77451	5.58377	3.99881	5.2213	4.29717	6.33396	5.75089	-1.17383	6.33855	3.54312	5.22242	7.13478	4.47614	4.13984	6.67562
mRNA	NM_001251964	TP53AIP1	3158	human	5.0103	481	5.12731	5.23582	5.51677	4.52255	4.95168	4.76269	4.79818	5.36006	5.12731	4.77188	4.58716	5.83375	4.79964	5.03513	4.32946	5.26555	5.16676	4.28198	5.28691	4.85622	5.27216	5.74218	5.31499	4.68917	4.70813	5.49136	5.29509	3.77255	4.61839	5.06642	4.77691	5.03779	5.18729	5.38354	5.43727	5.13561	5.03136	4.90674	4.6479	5.54548	4.77154	5.28239	5.47524
mRNA	NM_018923	PCDHGB2	4602	human	4.95331	483	5.56736	6.29082	7.26972	4.51345	5.96525	5.98092	7.04772	5.69011	5.44488	0.720969	5.05399	5.04778	3.44723	5.539	4.41617	3.14972	6.02786	5.90539	5.17027	3.94027	5.48167	6.21744	5.79778	5.13377	5.1817	7.26265	6.37862	5.64486	6.42293	4.27262	5.62877	3.50637	7.74238	5.08015	7.41031	7.91414	4.95291	5.97891	3.48101	3.41258	4.71304	6.46236	4.56161
mRNA	NM_002332	LRP1	14905	human	4.94347	484	4.93292	5.3647	4.79862	4.31596	5.197	5.13745	4.95044	5.48001	5.11734	4.5781	5.10528	4.67352	4.96884	4.66133	4.52181	5.45204	5.56287	5.31733	5.45292	5.38388	4.99253	4.55455	4.54222	4.60209	4.53081	4.99191	5.29158	4.23262	4.45733	4.77512	4.69495	4.75721	4.96269	5.34945	5.40521	4.93442	5.60117	5.57503	4.53983	4.56363	4.42443	4.24057	5.11079
mRNA	NM_001099784	FBXL19	3814	human	4.87936	489	5.13377	4.74313	5.43045	3.87015	4.63821	4.11205	4.97303	4.65531	5.00132	5.29952	3.84549	5.97927	5.08952	5.09201	3.96247	5.10493	4.74104	5.59407	5.62293	4.81199	5.09201	6.97432	6.74007	5.61283	5.91158	6.43307	8.02613	1.16697	0.76279	3.91777	4.43235	4.24229	8.49766	8.47681	2.9741	3.56992	7.30172	7.00188	6.01792	2.55448	7.89051	1.85358	1.76214
mRNA	NM_015056	RRP1B	5087	human	4.81514	490	4.14906	4.71248	4.76086	4.46088	4.92676	4.78993	4.78065	5.10996	5.2803	5.61937	4.02389	4.76574	4.98672	4.66493	3.85133	5.00473	5.05162	5.25679	5.57873	5.54131	4.79046	6.15746	6.43708	5.9619	5.89461	6.41804	7.10446	1.94801	0.882492	3.77454	4.28474	3.79392	8.20191	8.16614	3.61695	3.55143	7.17862	6.90161	6.21969	1.57833	7.49643	1.63464	2.74637
mRNA	XM_005260559	DSN1	2272	human	4.4787	493	6.33657	3.29597	0.829777	1.13148	8.35999	2.27399	1.85084	1.59565	0.721858	2.29597	7.13356	8.03837	-1.52491	7.52494	-0.115285	-0.144166	2.02723	0.604073	7.31467	5.01425	1.04921	5.73458	1.2814	5.57444	6.63336	0.00075381	0.745564	4.43912	5.51021	1.84263	1.84263	8.37315	6.44051	0.083999	-0.217704	7.18203	5.54084	-0.772171	1.51797	7.40376	4.35737	0.947188	6.15143
piwiRNA	hsa_piR_020326			human	16.295	1	15.4388	14.9087	15.2538	16.6693	17.1378	15.3918	13.7594	14.2461	17.6672	16.4221	17.4948	16.3439	16.7371	15.8548	18.1781	16.4911	16.1591	16.7312	16.6986	16.8782	15.5165	12.7784	14.9788	17.0277	16.842	17.7601	13.9809	16.3633	18.6643	17.535	17.3416	15.1298	16.7429	14.7428	16.8613	15.7935	15.3741	14.2887	17.0618	18.0344	15.9455	16.4021	14.7791
piwiRNA	hsa_piR_004153			human	16.2266	2	16.4343	16.3579	16.3155	16.4063	15.9661	16.4179	15.5741	16.0556	15.9869	16.1542	16.8615	15.814	16.435	16.2266	17.0012	16.2348	16.2852	15.3112	15.2599	16.6854	16.4468	16.0238	16.1601	16.6369	16.2094	16.2041	15.8573	15.4772	16.7651	16.6712	16.2062	16.1723	15.9333	16.1821	16.0849	16.0173	16.1458	16.6002	16.5705	16.1951	16.3587	16.0547	16.1814
piwiRNA	hsa_piR_000765			human	16.1095	3	16.982	16.7808	17.7995	16.979	14.9671	17.504	17.0133	16.4831	15.0368	16.5072	14.405	16.5624	15.784	17.2357	15.6261	16.2089	15.9264	13.6122	12.8506	13.8652	17.0187	18.5552	17.3373	16.0078	15.9828	15.2155	17.2951	15.6269	13.491	14.2023	14.5824	17.0718	15.8771	17.305	15.8223	16.8217	16.8717	16.0744	15.4254	15.1188	16.4452	16.086	16.5319
piwiRNA	hsa_piR_016735			human	14.9267	5	14.8175	14.9035	14.9075	14.4353	15.138	15.1064	14.5358	15.2494	14.9838	14.7604	14.9184	14.6063	14.9434	14.777	14.4665	15.1515	15.2718	14.5506	15.1127	15.127	15.2381	14.938	14.749	14.7758	14.6085	15.055	14.9908	13.8576	14.7121	14.9564	14.9741	14.8975	14.6806	14.954	15.0408	15.141	15.0429	15.1581	14.9016	14.9926	14.6789	15.0536	14.9899
piwiRNA	hsa_piR_020829			human	14.5223	6	14.2783	14.3081	14.2062	14.4372	14.7627	14.879	14.0096	14.7011	14.4252	14.2715	15.0141	13.3876	14.5195	14.3063	14.67	14.6595	14.9478	14.2694	14.5376	14.8709	14.5829	14.0954	14.1702	14.5946	14.2233	14.2175	13.8886	14.2705	14.4628	14.6157	14.4704	14.3525	13.9867	14.4211	14.4305	14.5788	14.9081	14.9549	14.7941	14.0063	14.3284	14.3194	13.9114
piwiRNA	hsa_piR_017716			human	13.8403	17	13.4508	13.1388	13.6351	14.4299	14.4154	15.2436	14.3086	14.1859	14.0484	13.4391	11.1407	12.7366	13.6034	14.013	13.1838	13.5917	14.0549	12.9932	13.406	12.7723	13.5869	14.1026	14.4629	13.5897	12.5965	14.0041	13.7766	13.847	12.7822	10.8917	14.0326	13.849	13.9859	14.1591	14.3028	14.0146	15.2247	12.7871	14.5784	12.4239	13.6972	14.0649	13.6632
piwiRNA	hsa_piR_015249			human	11.9619	34	11.8748	11.9927	11.9496	11.758	12.1386	12.0004	11.5778	12.0753	11.8772	11.6998	12.0554	11.5773	12.007	12.02	11.9316	12.0451	12.3346	11.7354	12.029	11.8445	11.8448	12.1175	11.7725	11.6019	11.6371	11.9143	11.8335	11.6017	11.8352	12.0875	11.9323	12.1157	11.7945	11.915	12.0699	12.0156	11.8403	11.8302	12.1181	11.8006	12.3216	11.6157	11.8872
piwiRNA	hsa_piR_020485			human	11.9271	38	11.6735	11.8943	12.0775	11.7505	12.2029	12.0107	11.5575	11.898	11.9375	11.611	12.3825	11.3857	11.985	11.7212	12.0753	12.2072	12.3108	11.909	12.143	11.9407	12.0029	12.2805	11.6794	11.7427	11.8708	11.6494	12.0774	11.7294	11.9805	12.0787	12.2825	11.8443	11.4673	11.8653	11.8125	12.1588	11.7273	12.0671	12.0438	12.3029	11.9548	11.7025	11.9319
piwiRNA	hsa_piR_020500			human	11.8083	41	11.8007	10.3866	12.7061	10.9209	11.0367	12.106	11.9869	12.2946	12.2825	10.3839	12.8165	10.0537	10.767	11.9782	11.2307	12.9135	12.4544	12.3944	11.504	10.7099	12.2297	12.7897	12.0353	12.0944	11.5839	12.1095	12.3546	11.921	12.3944	10.5887	11.6205	12.3561	10.6991	12.8769	10.6184	11.0535	11.1693	10.8575	12.8162	10.8987	10.4925	12.6471	11.0255
piwiRNA	hsa_piR_020497			human	11.2302	54	11.0884	12.555	10.7798	11.8193	12.551	11.4221	10.5221	10.9438	9.93164	12.1929	11.5234	11.8074	12.3808	10.6636	11.8565	10.4568	11.019	11.0094	11.9157	12.3848	10.8858	11.3505	11.064	10.1597	11.7707	9.87343	11.4651	10.943	10.7467	12.6622	12.5223	10.5736	11.8441	10.0948	12.3821	12.7773	11.7662	12.0745	10.1886	12.4785	12.5888	9.8161	11.9947
piwiRNA	hsa_piR_019914			human	10.4771	72	10.5155	10.331	10.7234	10.1316	10.7237	10.5293	10.7544	10.606	10.4371	10.4564	10.6866	10.5563	10.627	10.7805	10.4432	10.5597	10.2783	10.0822	10.0546	10.2069	10.5644	10.5934	10.8014	10.6766	10.0257	10.3808	10.1374	9.59877	10.8696	10.7698	9.87971	9.87122	10.6682	10.6754	10.572	9.8223	10.3738	10.274	10.5161	10.4437	10.5892	10.783	10.6808
piwiRNA	hsa_piR_019752			human	10.1539	79	10.2474	10.1389	10.4957	9.6552	10.3459	9.78662	10.19	10.2894	10.1904	10.0997	9.89667	11.0324	9.76659	10.1661	9.65521	10.3124	10.3432	9.89998	10.5189	9.88848	10.1777	10.7855	10.3109	9.75816	9.8467	10.5106	10.6892	9.59892	9.8515	10.1698	10.3608	10.2521	10.053	10.6037	10.3602	10.2804	10.1252	9.96719	9.72556	10.3858	10.2946	9.98875	10.5534
piwiRNA	hsa_piR_020365			human	10.0664	80	10.249	10.5594	10.334	9.90459	10.7365	9.98344	9.22429	9.8872	9.68436	10.209	11.0721	8.73618	9.81786	9.61402	10.8451	10.6881	10.083	10.3332	10.3279	10.2121	9.86133	9.69226	10.3044	10.5489	10.1943	10.0922	9.25495	9.80881	9.8338	9.89271	9.82697	10.5213	9.52438	9.78734	10.7639	10.7329	10.8676	9.99867	10.3311	10.2912	10.5048	10.0354	10.1838
piwiRNA	hsa_piR_020496			human	10.0634	81	9.8766	9.9725	9.99869	9.92003	10.2497	10.1462	9.65346	10.1341	10.0566	9.85875	10.4561	9.61941	10.1245	9.99295	10.1547	10.2334	10.3632	9.90904	10.1555	10.0569	10.0229	10.1024	9.85479	9.78992	9.94149	9.91957	10.0624	10.0981	10.1017	10.1866	10.3582	10.2211	9.70266	10.0488	10.0103	10.2101	9.91168	10.0908	10.174	10.0581	10.142	9.70048	9.86398
piwiRNA	hsa_piR_020541			human	9.96555	86	9.88219	9.96978	9.99988	9.41403	10.1666	9.88537	9.78082	10.3192	10.0841	9.82984	9.72789	10.0859	9.90816	9.74711	9.35676	10.2423	10.3465	9.76931	10.3714	9.98086	10.2768	10.3482	9.89928	9.52801	9.60857	10.2758	10.4487	8.71563	9.52405	9.90418	10.1646	9.94059	9.9063	10.1944	10.1533	10.0598	9.93011	9.94766	9.8094	10.1372	9.76756	9.85675	10.029
piwiRNA	hsa_piR_020499			human	9.85952	88	9.79224	9.63479	9.68561	9.71214	10.1833	10.0959	9.5585	10.232	10.0537	9.51661	10.2231	9.45647	9.98949	9.49383	9.92381	10.1236	9.99676	9.74052	10.2119	9.58652	10.0594	10.1694	9.84787	9.96492	9.78223	10.2905	9.48495	8.72791	9.79443	9.93989	10.0609	10.2273	9.79412	10.1589	9.55073	9.34819	9.47259	10.2194	10.2473	10.1217	9.64486	9.80627	9.48294
piwiRNA	hsa_piR_020388			human	9.74272	95	9.665	9.73583	9.80394	9.67482	10.0492	9.83061	9.3405	9.72619	9.68901	9.60937	10.4412	8.96051	9.72685	9.61567	9.95519	9.94626	9.96464	9.67467	9.59334	9.97499	9.90067	10.1729	9.51813	9.55422	9.54898	9.45763	9.50778	10.5119	9.78709	10.0644	9.93324	9.45864	9.26772	9.9367	9.56252	9.98316	9.87501	10.2593	9.79976	9.93821	9.52672	9.57587	9.47895
piwiRNA	hsa_piR_018570			human	9.64766	101	9.65212	9.42249	9.8636	9.44736	9.83438	9.64635	9.41968	9.92897	9.35694	9.39266	9.8457	9.28126	9.64184	9.70242	9.80572	9.83783	10.0352	9.14705	9.30124	9.52492	10.0689	9.49077	9.68432	9.70993	9.50443	9.56463	9.23296	9.22012	9.4495	9.64296	9.7081	9.63368	9.69825	9.7507	9.78457	9.76148	9.37933	9.70416	10.1445	9.63114	9.9397	9.4125	9.41882
piwiRNA	hsa_piR_006426			human	9.53463	104	9.98071	9.21308	10.0339	9.29645	9.31475	9.05352	9.49671	9.79392	9.46658	9.48007	9.24693	10.3607	9.67449	9.43734	9.07884	9.70582	9.90988	9.20733	9.38944	9.19997	10.288	9.85849	9.60464	9.16773	9.70555	9.74346	9.69234	9.60687	9.35197	9.56398	9.80712	9.76195	9.63957	9.77588	9.64684	9.8804	9.27696	9.51272	9.62653	10.0015	9.38394	10.0256	10.0446
piwiRNA	hsa_piR_020381			human	9.12299	120	8.95784	9.13236	9.12649	8.52899	9.17777	8.85469	9.01577	9.1481	9.22947	9.37742	8.63804	9.2392	9.40215	9.00688	8.41621	8.97132	9.01328	9.00847	9.29599	8.92713	9.00444	9.6844	9.74223	9.31114	9.15517	9.62424	10.2664	6.83841	7.35456	8.45928	9.13998	8.6436	10.3639	10.3257	8.47397	8.44066	9.49534	9.55702	9.63973	8.25863	10.1612	8.07184	8.24954
piwiRNA	hsa_piR_004987			human	9.0851	121	8.14111	7.92642	7.87257	9.25657	8.25903	9.79792	9.63973	9.81659	9.60915	8.07007	8.24708	8.45291	9.5546	9.61516	8.22175	8.33672	10.2095	8.29546	8.12485	9.65184	9.76532	9.23401	7.74939	7.8381	7.88841	8.32124	9.16119	9.18426	9.22056	9.88712	9.96831	7.92312	8.74796	9.0754	7.49717	7.58213	7.64593	9.73279	9.92479	8.00635	8.45496	8.32676	7.9212
piwiRNA	hsa_piR_000794			human	9.05773	123	9.13903	9.5565	9.06587	10.0006	6.66114	8.99809	7.35229	8.05877	8.78963	8.31678	9.3935	8.2402	8.66488	7.8331	10.135	8.85137	9.5207	8.70408	8.28576	9.35742	9.73106	9.06255	8.58003	8.87531	9.16922	9.13687	8.7754	9.10619	8.28144	8.73384	10.0216	9.8789	7.89436	9.267	8.48804	9.52046	9.5338	9.9022	9.63353	9.48565	8.79013	7.2892	8.55792
piwiRNA	hsa_piR_020548			human	8.73913	144	7.89929	9.32439	8.7085	7.57069	9.41933	8.97143	8.42703	8.66475	8.53156	8.03676	8.67988	9.26366	8.132	8.41741	8.4774	8.56639	8.41457	7.96539	9.03869	9.19889	9.02903	9.7709	9.01256	8.79169	8.58475	9.33772	9.03603	8.32097	7.95367	8.78802	8.36345	8.57477	8.6798	8.80555	8.98227	8.77529	8.76706	8.77449	8.28375	9.39812	9.08333	9.10502	9.29856
piwiRNA	hsa_piR_019675			human	8.67933	150	8.49282	8.70043	8.74327	8.14091	8.86399	8.4282	8.50558	8.7438	8.65187	9.11108	8.15391	9.12454	8.92571	8.98933	8.21272	8.87274	8.9364	8.71672	9.26774	8.86214	8.88116	9.24178	9.19764	8.78346	8.65002	9.08476	9.65313	6.98977	7.33043	8.14376	8.56292	8.35246	9.82718	9.61037	8.36405	8.03098	9.48893	9.46324	9.02197	8.01096	9.39827	7.77673	7.96342
piwiRNA	hsa_piR_000823			human	8.62754	153	8.3723	8.35532	8.54926	8.70857	8.66545	8.68414	8.39091	8.75196	8.63716	8.45596	8.81577	8.10803	8.73365	8.6568	8.87648	8.52878	8.9228	8.33712	8.24963	8.70602	8.99009	8.5546	8.54431	8.59684	8.45558	8.79722	8.02059	7.40711	8.43241	8.92301	8.72716	8.65054	8.70784	8.59428	8.65298	8.57952	8.5007	8.62453	9.17817	8.72411	8.86392	8.62072	8.4902
piwiRNA	hsa_piR_019825			human	8.26761	166	8.26003	8.35454	8.67342	8.90917	8.32837	8.54944	8.15485	7.94906	8.2932	8.24323	8.66232	8.64316	8.25884	8.39544	8.94829	8.37975	8.19496	7.75325	7.19755	8.13598	8.17203	8.68958	8.71286	8.56359	8.38637	8.45477	8.12863	7.99728	9.03592	8.53813	8.32222	8.59445	8.101	8.32941	8.27879	8.07347	7.8552	8.07575	8.25708	8.70543	8.19231	8.57615	8.86586
piwiRNA	hsa_piR_016945			human	8.26021	167	8.30373	8.42598	8.5884	8.03897	8.2876	8.42481	8.01343	8.67366	8.00278	8.13841	8.70718	8.26724	8.43685	8.39868	8.45906	8.42207	8.29725	7.92445	8.1222	8.02994	8.4311	8.84019	8.13565	8.04582	8.25891	8.57113	7.73826	7.90843	8.32171	8.60745	8.52535	8.3599	8.18473	8.39472	8.48504	8.52361	8.23903	8.29364	8.33211	7.96958	8.11146	8.23907	8.36462
piwiRNA	hsa_piR_001312			human	8.15412	174	7.4856	8.16949	7.36312	8.16064	7.8342	8.12262	8.1466	7.63215	7.97103	7.97751	8.02133	8.01317	7.77759	8.27878	9.19049	7.60291	7.8575	8.40585	6.65766	7.90497	8.98894	8.48844	8.11615	7.76617	7.83889	8.90908	7.21175	7.01324	7.97665	8.63139	8.37438	8.01431	7.70002	7.88037	7.79022	7.06746	8.63346	8.48786	8.68245	7.45088	8.49518	7.76369	8.52883
piwiRNA	hsa_piR_019951			human	7.73745	197	7.40316	7.62826	7.78524	7.48638	7.96002	7.87985	7.50154	8.13475	7.58373	7.47253	7.83521	7.38222	7.75297	7.62166	7.44339	7.88249	8.07925	7.33069	7.93868	7.85349	7.87001	7.64465	7.60072	7.61851	7.53374	7.57224	7.53896	6.81155	7.61355	7.69986	7.97952	7.73004	7.3825	7.88716	7.8186	7.86706	7.76576	7.86252	7.7951	7.45993	7.66179	7.29771	7.49098
piwiRNA	hsa_piR_017936			human	7.70106	200	7.79546	7.7704	7.76268	7.23554	7.92153	7.63055	7.49686	7.9741	7.70619	7.54392	7.53565	7.60966	7.68748	7.57769	7.34827	7.91799	8.17493	7.57847	7.93362	7.75767	8.25522	7.9137	7.72695	7.48317	7.38778	7.99704	7.6312	6.4499	7.23574	7.69189	7.74693	7.62276	7.81652	7.91807	7.91288	7.76979	7.87332	8.00113	7.69415	8.06075	7.54765	7.93156	8.10023
piwiRNA	hsa_piR_019912			human	7.52345	208	7.42172	7.54508	7.68947	7.03862	7.59574	7.29983	7.36518	7.61864	7.25582	7.23166	7.33509	7.77438	7.42959	7.38923	7.37199	7.64193	7.78092	7.23532	7.66008	7.49552	7.9081	7.73405	7.44735	7.28923	7.11493	7.57948	7.36891	6.9595	7.03533	7.53532	7.64558	7.47599	7.46285	7.75085	7.59325	7.48087	7.63537	7.68657	7.79086	7.63879	7.54689	7.39271	7.60704
piwiRNA	hsa_piR_020490			human	7.27421	224	7.19095	7.2745	7.42764	6.96185	7.55257	7.18766	7.03598	7.3723	7.24158	7.17754	7.14152	7.54969	7.23145	7.18275	7.09418	7.38465	7.45942	6.76449	7.51837	7.31988	7.71942	7.63047	7.40265	7.09075	7.05079	7.62767	7.30925	6.07883	6.93266	7.28039	7.21502	7.28927	7.32763	7.31211	7.50336	7.34879	7.31341	7.24132	7.15352	7.55699	7.2307	7.43701	7.58064
piwiRNA	hsa_piR_000753			human	7.07127	239	7.05845	7.05884	7.33481	6.74822	7.43555	6.89967	6.81938	7.23738	6.88853	7.11574	6.78173	7.71393	7.0306	7.05199	6.65702	7.04292	7.01312	6.71291	7.24147	6.89483	7.66745	7.73218	7.17435	6.95442	6.95661	7.30248	6.8239	5.7078	6.7466	7.1127	7.34559	6.99651	7.30057	7.29856	7.39678	7.02753	6.87119	7.22326	6.91981	7.22633	7.11749	7.34408	7.4282
piwiRNA	hsa_piR_019949			human	6.886	254	6.82027	6.89773	6.76669	6.60276	7.07288	6.87823	6.61095	6.83596	6.85634	6.66184	7.22438	6.21174	6.85898	6.75641	7.11401	7.03616	7.12328	7.02423	6.86956	6.9552	7.01113	6.95819	6.67466	6.72456	6.47726	6.60066	6.79863	6.10339	6.87845	6.9282	7.01935	6.76844	6.59111	6.97876	6.9259	6.88036	6.88494	7.20685	7.01663	6.90026	6.79591	6.35012	6.62959
piwiRNA	hsa_piR_020498			human	6.88143	255	6.63164	7.39106	7.67777	6.06535	6.70861	6.56356	7.32846	6.77901	5.84418	6.81371	3.15904	7.34063	6.10161	7.44636	5.05317	7.2059	8.53134	7.61965	6.47807	8.38484	7.34494	6.00754	6.30527	4.27582	6.56434	4.28214	8.18048	6.83959	5.5297	6.66521	7.35649	5.45263	6.37497	6.06893	8.68388	9.3063	8.81963	4.51629	5.81176	6.87898	8.97072	5.64041	8.50597
piwiRNA	hsa_piR_001311			human	6.66882	280	7.80293	5.2114	8.35603	7.99522	7.21075	9.0023	3.37444	4.21076	5.95905	8.17487	7.63357	7.88559	6.81445	7.64325	6.21457	6.30781	7.16255	4.93028	6.88859	6.44124	2.94281	7.19189	7.35232	7.61245	7.19938	3.29468	8.52332	6.27628	7.53519	7.70599	2.8731	7.1764	7.01855	7.43098	6.78722	7.70516	5.99104	6.53946	3.50808	8.25427	2.50505	8.02687	4.4572
piwiRNA	hsa_piR_016677			human	6.63927	282	6.36363	6.3844	6.41088	6.97506	6.8916	6.88368	6.23339	6.64455	6.52999	6.31568	6.87185	6.26356	6.72357	6.54969	7.24648	6.96788	7.02123	6.01621	6.03223	6.60692	6.66258	6.43917	6.78371	6.94636	6.39413	6.40874	6.14678	6.17614	7.01978	6.63231	6.60534	6.76008	6.27011	6.56935	6.57944	6.42817	6.79082	6.66126	6.9521	6.7227	6.63363	6.58071	6.63557
piwiRNA	hsa_piR_005019			human	6.56891	285	6.60818	6.53437	7.19606	6.09802	6.60901	6.25026	6.0915	6.37886	6.70486	6.20467	6.76362	7.14794	6.21772	6.56782	6.12856	6.74623	7.21714	5.99616	6.51383	6.30018	6.87594	7.24889	6.41169	5.98497	6.41729	6.33949	6.9896	6.10823	6.24819	6.57332	6.98836	6.46095	6.57068	6.65225	6.44623	6.54533	6.27584	6.51808	6.45775	7.11739	6.50482	6.52273	7.02496
piwiRNA	hsa_piR_020582			human	6.56116	289	6.56791	6.86342	6.94463	6.54768	6.65593	6.42721	6.16733	6.30245	6.35641	6.34405	7.19988	6.23734	6.71773	6.68321	6.83953	6.51429	6.6598	6.06411	5.95468	6.58899	7.19268	7.30518	6.73198	6.93349	6.5781	6.39216	5.91445	6.81108	6.40393	7.09874	6.92756	6.17128	6.5918	6.68962	6.27533	6.7127	6.5224	7.13422	6.82875	7.05414	6.41218	6.83155	6.6659
piwiRNA	hsa_piR_016658			human	6.52937	295	6.55661	6.63314	6.63253	6.14782	6.85987	6.57899	6.24696	6.75239	6.38104	6.73748	6.29996	6.33835	6.28969	6.1818	6.52897	6.61698	6.91614	6.47015	6.53636	6.53762	6.99849	6.23997	6.27837	6.35143	6.37461	6.45547	6.49447	6.60056	6.05349	6.62442	6.4563	6.81417	6.62183	6.77653	6.79175	6.50707	6.52849	6.50208	7.00939	6.34697	6.36224	6.69033	6.55134
piwiRNA	hsa_piR_009294			human	6.25526	314	5.97609	6.33968	6.05863	5.95276	6.61075	6.34844	5.84267	6.60501	6.24618	6.01252	6.25893	5.93841	6.34286	6.28055	6.14839	6.44667	6.63712	5.60801	6.41414	6.58701	6.91216	6.11696	6.29866	6.34539	6.32012	6.24245	5.75016	5.23061	5.88362	6.36473	6.4977	6.34165	6.21738	6.02835	6.41002	6.43319	5.84935	6.52568	6.43044	6.36282	6.19149	6.38201	6.36705
piwiRNA	hsa_piR_001318			human	6.19726	320	5.9989	6.11133	5.89993	5.91999	6.50132	6.31529	5.79878	6.30876	6.03497	6.04648	6.24927	5.43456	6.2542	6.08626	6.19733	6.2732	6.41328	5.67548	6.1738	6.42247	6.53998	6.18107	6.10602	6.19718	5.96426	6.0633	5.56037	5.02907	6.14209	6.26105	6.30499	6.33215	5.8975	5.7557	6.17761	6.31122	6.06743	6.47548	6.35915	6.43267	5.73558	6.48029	6.21327
piwiRNA	hsa_piR_017723			human	6.14338	324	5.50829	5.51436	5.67089	5.46683	7.01201	6.5989	6.00172	6.89002	5.92333	6.44281	7.01074	4.79941	6.25396	6.27285	6.33973	6.13598	6.8012	6.02569	4.95557	6.92819	6.31349	6.44867	6.13064	7.26972	6.56932	6.48182	5.39284	4.65349	6.48972	5.63872	6.38122	5.93353	5.57437	4.69343	6.762	6.30349	6.54243	6.60948	6.52545	6.58217	4.9066	5.82887	6.04732
piwiRNA	hsa_piR_022421			human	6.12716	326	6.27928	6.43001	6.01688	5.02898	6.38695	6.22365	6.57798	5.92428	6.43456	5.71178	5.8525	6.41601	6.16295	5.58612	5.73438	6.46059	6.32612	5.73408	6.58005	5.50399	6.73296	6.88908	5.72834	5.21629	5.998	6.60081	6.89398	5.54959	5.29866	6.28577	6.25776	6.74379	5.59359	6.65968	5.77704	6.2929	5.92215	6.21178	5.77066	6.35415	5.96612	5.50186	6.27304
piwiRNA	hsa_piR_016926			human	6.09183	330	5.94482	6.73825	7.38183	5.22813	6.43813	7.10021	6.52245	6.28912	6.35602	4.59282	5.85031	4.93862	6.1055	5.10841	5.53222	7.13973	6.03773	6.25801	4.34131	6.02477	5.73644	7.6311	6.95981	2.33123	5.37607	4.41821	7.66178	5.1565	5.31751	5.79623	3.50865	5.48551	6.7157	6.70085	7.16691	6.41545	4.37215	6.5074	3.99232	7.11752	3.54904	5.15323	6.55019
piwiRNA	hsa_piR_004506			human	5.99854	343	5.66248	5.86703	5.46643	5.69081	6.26834	6.35208	5.61013	6.47402	6.00825	5.76467	6.33213	5.11823	6.02291	5.79005	5.6385	6.33338	6.82444	6.31077	5.97693	6.44349	6.60023	5.61379	5.53714	6.04216	5.65577	5.94319	5.5871	5.01769	5.5582	5.94399	6.1718	5.83971	5.74621	5.78062	6.12328	6.02418	6.45085	6.52323	6.50661	5.70142	5.96883	5.72266	5.43702
piwiRNA	hsa_piR_001184			human	5.63997	380	5.43005	5.48827	5.87946	4.95196	5.97791	5.58332	5.47801	5.78859	5.71147	5.95775	5.21826	6.49628	5.4169	5.53283	5.11906	5.60689	5.37297	5.27691	6.1152	5.53012	6.05023	6.19182	6.00968	5.44228	5.40999	5.94957	5.67147	4.67725	5.25225	5.55275	5.52033	5.93968	5.91539	5.73975	6.09436	5.89175	5.63235	5.90479	5.06213	5.83175	5.73902	5.87942	5.73143
piwiRNA	hsa_piR_020391			human	5.3187	417	5.22755	5.58289	6.11311	4.77675	5.76046	5.20495	4.88303	5.15001	5.22755	5.40003	5.73696	5.38082	5.5117	5.38162	5.0609	5.45965	5.39891	5.11273	5.3009	5.32529	5.76013	6.23057	5.64606	5.30841	5.1883	5.6413	5.35332	5.21011	5.2408	5.65597	5.36647	5.27635	5.27128	5.56694	5.45415	5.59732	5.43325	5.83945	4.91072	6.03704	5.1121	5.676	5.09103
piwiRNA	hsa_piR_017724			human	5.292	420	5.2774	5.9851	5.73156	6.31301	3.94613	5.45877	3.76476	3.84765	5.38432	4.57006	4.65355	4.70295	5.55291	4.99422	4.98199	5.88813	5.05737	3.48437	6.30423	4.77051	6.46552	4.3124	4.81431	3.45297	4.58157	5.06746	5.03702	5.56874	4.75773	6.41361	4.52779	5.1049	5.43553	6.12152	2.95748	5.29145	5.10874	5.80003	5.36649	4.83888	5.81505	6.10976	4.3853
precursor_miRNA	hsa-mir-30e			human	11.94	35	12.0326	12.1402	11.9795	11.8453	11.988	11.7887	12.1539	12.1803	11.8232	12.24	11.7647	11.882	12.0211	12.047	11.7319	11.9019	11.7699	12.1167	12.1811	11.9019	11.8302	11.8429	11.768	11.9272	12.0537	12.0619	11.79	12.5932	11.7012	11.9432	11.8079	11.8636	12.23	11.6081	12.0893	11.9544	11.9902	11.9691	11.9855	11.7806	11.8499	12.0657	11.711
precursor_miRNA	hsa-mir-30a			human	11.6368	44	11.7613	11.9264	11.8207	11.6303	11.605	11.4546	11.6464	11.9732	11.4973	11.6823	11.591	11.4689	11.5965	11.6937	11.407	11.6052	11.8048	11.6909	11.8667	11.6233	11.5707	11.8368	11.6062	11.6612	11.6357	11.8111	11.5059	11.1017	11.215	11.7085	11.596	11.353	11.9638	11.2229	11.9012	11.7254	11.8855	11.5744	11.7489	11.5309	11.4645	11.8279	11.3812
precursor_miRNA	hsa-mir-760			human	11.4107	51	11.6471	11.5015	11.8112	11.2137	11.4049	10.9717	11.8146	11.4866	11.6169	11.5299	11.0784	11.9967	11.2428	11.4983	11.1084	11.4852	11.5659	11.5377	11.7315	11.2035	11.1089	11.9168	11.4235	10.9164	11.424	11.6984	12.1649	10.8756	11.2943	11.3514	11.4022	11.3353	11.7072	11.6609	11.6044	11.5528	11.1975	11.1353	10.8995	11.6729	11.5354	11.4118	11.8775
precursor_miRNA	hsa-mir-320a			human	11.329	52	11.6556	11.6018	11.8995	11.0467	11.0828	10.9993	11.8555	11.3664	11.6015	11.4088	11.045	12.5313	11.172	11.319	11.3603	11.4922	11.0989	11.6512	11.544	10.8366	11.0529	12.0187	11.6364	10.7536	11.5391	11.5174	12.562	11.1114	11.068	11.1169	11.7034	11.6219	11.7325	11.7336	11.6854	11.356	11.0992	11.0008	10.7591	11.7222	11.3423	11.3549	12.251
precursor_miRNA	hsa-mir-30d			human	11.1303	57	11.1788	11.2491	11.0603	11.1429	11.2059	11.0928	10.9422	11.4792	10.9387	11.2576	11.0907	10.4954	11.0479	11.0256	10.9564	11.0959	11.6123	11.4048	11.5082	11.2959	11.1032	11.0117	10.9524	11.2644	11.1584	11.1343	10.6702	11.2482	10.6284	11.1146	11.1581	10.8003	11.226	10.6918	11.2871	11.2016	11.4634	11.2271	11.5905	10.8903	10.8172	11.4228	10.6832
precursor_miRNA	hsa-mir-101-2			human	11.0179	59	9.09406	11.3493	9.62546	10.6475	9.41512	11.0761	11.0451	9.649	11.184	11.8033	10.3051	11.1909	11.2208	10.9188	9.94496	11.9553	10.9029	9.71804	11.4907	11.1507	10.8576	9.24781	11.4546	10.3771	11.1849	10.969	9.96895	13.0483	9.29732	9.45688	10.8704	10.9031	9.27105	10.522	11.3872	11.2855	11.3908	11.0264	11.9189	11.1281	10.4713	9.89331	11.3605
precursor_miRNA	hsa-mir-99a			human	10.8626	62	10.7887	10.8028	10.8573	10.8253	10.8463	10.7374	10.7478	11.0325	10.7115	10.9645	10.8797	10.6255	10.7099	10.8234	10.6869	10.7234	10.9636	10.9051	11.0829	10.8952	10.6436	10.8419	10.8167	10.8899	10.8624	11.0071	10.6611	10.0462	10.7761	10.875	10.9609	10.7484	11.0226	10.5786	10.8856	10.8687	11.0554	10.8382	10.9267	10.5908	10.7348	11.1331	10.6565
precursor_miRNA	hsa-mir-101-1			human	10.8343	63	11.5493	10.1618	12.3872	10.8482	12.1132	10.6393	11.2325	11.9147	9.44815	10.7445	11.6625	11.6733	10.0989	10.7906	10.4948	9.63758	9.59443	11.4165	10.9602	10.258	10.5956	12.6393	11.1023	11.7055	11.0731	11.1469	11.2298	10.1166	11.813	11.6738	9.51499	10.7927	13.0947	10.8168	10.3135	11.0867	9.4066	11.2945	9.25472	10.4966	11.0964	11.6755	8.43101
precursor_miRNA	hsa-mir-140			human	10.6495	66	10.7046	10.818	10.7098	10.3689	10.6712	10.572	10.8069	10.8522	10.5382	10.6416	10.2554	11.0287	10.7491	10.5783	10.3111	10.7577	10.5744	10.9426	10.8849	10.4046	10.4535	10.7085	10.687	10.4436	11.0856	10.5158	10.6065	12.3692	10.0312	10.4334	10.8154	10.7014	10.7193	10.5195	10.5577	10.6487	10.5942	10.4176	10.6214	10.6587	10.4884	10.796	10.8722
precursor_miRNA	hsa-mir-128-1			human	10.4911	71	10.1445	10.4128	9.6903	10.5319	10.6882	10.9177	9.79775	10.843	10.1807	9.77766	10.8727	8.6618	10.6311	10.158	10.1499	10.4947	11.0773	10.8015	10.7978	11.1276	10.6852	9.70624	10.1972	11.2574	10.3508	10.1222	9.0271	9.59648	9.97493	10.2719	10.4486	9.89101	10.0551	9.60053	10.0551	10.2863	11.8153	10.8775	11.1207	9.5028	9.91486	10.7583	9.41071
precursor_miRNA	hsa-mir-143			human	10.3182	76	10.0041	10.4194	10.3336	10.0442	10.6183	10.3369	9.75839	10.475	9.71572	10.3044	10.3736	9.95651	10.4655	10.2279	9.69877	10.0779	10.1063	10.6428	10.6878	10.4285	10.2373	10.2976	10.396	10.9408	10.2495	10.2077	9.20426	9.45593	9.71635	10.3435	10.2861	10.3569	10.4937	9.35572	10.232	10.3145	10.7868	10.3398	10.6983	9.49976	10.1486	10.5864	9.44193
precursor_miRNA	hsa-mir-125b-2			human	10.0392	83	10.0555	10.1426	10.3259	9.83107	9.99527	9.87151	10.1251	10.1992	9.97928	10.0738	9.83471	10.3077	10.064	10.1065	9.79137	9.98569	10.0992	10.0461	10.2376	9.89655	9.8695	10.3146	10.0357	9.79932	10.1838	10.1883	10.2946	9.45334	9.88121	10.0782	10.1148	9.96853	10.2636	9.90572	10.1412	10.068	9.96503	9.85274	9.74845	10.0111	10.043	10.1185	10.1642
precursor_miRNA	hsa-mir-1224			human	10.0121	84	10.3266	10.2448	10.7877	9.81864	10.1893	9.54733	10.4269	10.2161	10.0142	10.1458	9.58891	11.4811	9.7546	10.2389	9.62609	10.0517	9.9376	9.7122	10.424	9.70804	9.84866	10.9001	10.4632	9.57146	9.90658	10.4907	10.8787	9.55652	9.81069	10.1802	9.68565	9.99259	10.6895	10.3285	10.5284	10.1793	10.01	9.72074	9.38239	10.4636	9.95208	10.2578	10.4926
precursor_miRNA	hsa-mir-7641-2			human	9.9574	87	9.90527	9.92029	10.1782	9.72283	9.95638	9.95028	9.55816	10.1046	9.6963	9.71323	10.0743	10.1318	9.92529	9.86813	10.1421	9.97008	10.0874	9.54401	9.85715	9.914	10.5027	10.2492	9.99249	9.95796	9.79396	10.133	9.88422	9.16965	9.73388	10.1859	10.0152	9.99915	9.81685	10.1518	10.0211	10.1067	9.91887	10.0483	10.0818	9.86941	10.0037	9.87912	10.0568
precursor_miRNA	hsa-let-7i			human	9.82558	92	9.75884	10.0337	9.88376	9.96265	10.0089	10.057	9.7171	10.005	9.37146	9.75756	9.77602	9.39502	9.83023	9.87037	9.26576	9.63474	9.54704	10.2412	9.97049	9.97572	9.9699	9.8717	9.82568	10.0853	9.72818	10.0045	9.13411	9.76225	9.32264	9.97416	9.48146	9.56057	10.0624	8.97413	10.1807	9.83914	10.495	9.87515	10.0851	9.18803	9.57719	10.0701	8.90283
precursor_miRNA	hsa-mir-21			human	9.69237	99	10.2943	10.009	9.74697	10.2667	11.1099	9.53298	9.50508	9.85208	9.63516	9.63074	9.10233	9.39873	9.20921	9.37942	9.89899	9.20086	10.2658	10.7016	9.76579	10.5546	10.628	9.02065	9.67016	8.95783	9.64891	9.23096	9.19138	9.1518	10.022	10.1371	9.99212	9.90868	9.81892	9.80878	10.7118	9.66398	9.84203	9.67955	10.5633	9.66371	9.44574	9.70294	9.54026
precursor_miRNA	hsa-mir-323a			human	9.63776	102	9.51346	9.64394	9.09613	9.55967	9.50584	9.58848	9.29906	9.84701	9.66856	9.3662	9.75994	8.4442	9.90437	9.5472	9.34588	9.6442	10.1042	10.0186	9.90963	9.94211	9.3743	9.09863	9.16373	9.917	9.79825	9.43179	8.96216	8.8119	9.57681	9.46517	9.96813	9.40932	9.50199	9.1922	9.36218	9.63654	9.84925	9.73333	9.9737	9.15787	9.42409	9.63057	9.18267
precursor_miRNA	hsa-mir-151a			human	9.53436	105	9.55461	9.61248	9.59958	9.54719	9.75833	9.47917	9.50167	9.82748	9.44281	9.51745	9.35566	9.32836	9.45424	9.48813	9.05995	9.45348	9.77991	9.75007	9.92578	9.62394	9.52253	9.43195	9.47267	9.40197	9.59965	9.59587	9.28174	9.73222	9.24319	9.52521	9.46738	9.43453	9.65399	9.08489	9.72857	9.66349	9.78969	9.46008	9.63588	9.34312	9.30219	9.8873	9.18782
precursor_miRNA	hsa-let-7b			human	9.38983	110	9.26287	9.43117	9.11734	9.53382	9.49748	9.59061	9.2739	9.64387	9.19198	9.23853	9.4684	8.27336	9.50352	9.2149	9.01578	9.21421	9.56736	9.99768	9.71795	9.58203	9.39215	9.06309	9.08418	9.46646	9.44578	9.36668	8.64442	9.28746	8.93639	9.39953	9.30514	9.10922	9.44052	8.44078	9.61603	9.44442	9.74883	9.41825	9.73659	8.83815	9.04977	9.59523	8.38687
precursor_miRNA	hsa-mir-660			human	8.96688	128	8.82675	8.96364	8.73236	8.96217	9.03173	8.9142	8.96098	9.23144	8.95785	9.07075	8.99388	7.9354	9.28373	9.00539	8.65903	8.86741	9.01124	9.18408	9.098	9.10923	8.78464	8.57388	8.53144	9.04189	9.1457	8.9046	8.5301	8.8345	8.97121	8.89048	8.88236	8.88989	8.99479	8.50395	8.91842	9.03269	8.96551	9.08511	9.08853	8.57799	8.93551	9.02683	8.53408
precursor_miRNA	hsa-mir-100			human	8.67055	151	8.6499	8.6972	8.9714	8.59119	8.7407	8.86649	8.43172	8.93702	8.34734	8.66653	8.68528	8.52926	8.47689	8.67456	8.55003	8.5144	8.86926	8.39775	8.91517	8.6292	8.45902	8.7865	8.76411	8.61744	8.79016	9.06784	8.56157	7.9747	8.45925	8.88629	8.58531	8.52725	9.0614	8.40081	8.90939	8.73876	8.86041	8.76729	8.76106	8.53521	8.5792	9.16404	8.41986
precursor_miRNA	hsa-mir-326			human	8.62545	154	8.82507	8.82341	9.0795	8.29051	8.37029	8.18903	8.62215	8.886	8.60838	8.8209	8.18459	9.15652	8.61475	8.87477	8.14267	8.57191	8.71629	8.05244	8.81343	8.27771	8.56893	9.15365	8.56118	8.05625	8.71458	8.96006	8.99027	8.02694	8.28731	8.58148	8.47484	8.72452	9.16591	8.74643	8.7834	8.61544	8.17421	8.42795	8.39083	8.8386	8.86738	8.80446	9.19274
precursor_miRNA	hsa-mir-222			human	8.56244	156	8.51142	8.50512	8.45918	8.61423	8.81567	8.67767	8.26025	8.89544	8.50506	8.24444	8.71791	7.66129	8.71202	8.41449	8.52064	8.58864	9.00983	8.71667	8.6961	8.77403	8.62537	8.16138	8.2232	8.58152	8.46308	8.36001	7.80581	7.69416	8.22013	8.54668	8.63732	8.27012	8.47297	8.3675	8.4027	8.39814	8.96235	8.71908	8.805	8.15691	8.36618	8.74721	8.08883
precursor_miRNA	hsa-mir-128-2			human	8.48301	158	7.96184	8.70192	8.03435	8.53085	8.52507	8.86067	7.93901	8.67132	8.12359	7.95112	8.68861	7.10992	8.58146	8.05485	8.1492	8.66151	8.82984	8.85232	8.9888	8.9656	8.58649	8.08121	8.4691	9.26944	8.24154	8.3585	7.04511	7.35684	7.80049	8.40593	8.60067	8.13468	8.00141	7.84813	8.3382	8.32124	9.52806	8.61099	9.12876	7.5234	8.0249	8.96192	7.40854
precursor_miRNA	hsa-mir-127			human	8.34127	165	8.40577	8.42307	8.67674	8.15173	8.34345	8.13079	8.36634	8.49636	8.28209	8.1216	8.30437	8.66586	8.34996	8.36137	8.04876	8.32893	8.41324	8.4328	8.59356	8.30401	8.45018	8.69336	8.36077	8.21447	8.21693	8.55703	8.38957	7.58989	7.98537	8.38105	8.41635	8.14599	8.51404	8.28434	8.44532	8.34198	8.44394	8.23184	8.24964	8.18084	8.32244	8.53687	8.48195
precursor_miRNA	hsa-mir-378a			human	8.11258	177	8.24277	8.36295	8.17524	7.92142	8.13165	7.62167	8.48722	8.35572	8.25991	7.64369	7.86424	8.4436	8.14436	8.12379	7.90839	8.29959	8.07806	8.54103	8.36658	7.91709	7.97246	8.26788	8.04586	7.73214	8.23298	8.10281	8.3583	8.48527	7.67356	7.9921	8.31668	7.90357	8.26585	8.12348	8.00477	8.22441	8.29487	7.84614	7.84365	8.09372	8.02249	8.1659	8.30673
precursor_miRNA	hsa-mir-7641-1			human	8.05516	179	7.76324	8.07912	8.12023	7.60379	8.45329	8.01944	7.74738	8.36354	7.93707	8.09347	7.84548	8.53158	7.8683	7.9361	7.6102	8.25122	8.16706	7.66044	8.32392	8.23033	8.44358	8.51495	8.27758	7.918	7.83123	8.23037	8.13127	7.24858	7.6405	8.00128	8.04295	8.05534	8.15081	8.17964	8.2952	8.1018	8.06689	8.20783	7.80992	8.44008	7.95936	8.16418	8.17434
precursor_miRNA	hsa-mir-330			human	7.82178	190	7.89182	7.94752	7.81598	7.59099	7.92635	7.49208	7.86994	7.89929	7.74533	7.51774	7.67742	7.93564	7.7816	7.70452	7.60308	7.94046	7.96818	8.14595	8.0731	7.65085	7.64141	7.98846	7.86893	7.5894	7.82855	7.83387	7.98053	6.99345	7.58667	7.66423	8.03698	7.69691	7.96085	7.80387	7.83404	7.77954	7.77978	7.63902	7.63598	7.7119	7.78384	7.80186	8.03271
precursor_miRNA	hsa-mir-6087			human	7.41432	214	7.54593	7.39121	7.66064	6.96343	7.5706	7.28263	7.27388	7.57554	7.3875	7.1757	7.1479	7.88496	7.38494	7.33494	7.19657	7.51112	7.62385	6.95959	7.56164	7.27329	7.71542	7.83499	7.59066	7.17349	7.12577	7.7814	7.76223	5.99938	7.10404	7.52965	7.51268	7.38242	7.48172	7.56534	7.5972	7.47006	7.37374	7.40862	7.15111	7.66012	7.38533	7.59642	7.925
precursor_miRNA	hsa-mir-126			human	7.38601	217	7.45661	7.69595	7.06528	7.46181	7.66187	7.36986	7.37503	7.59836	7.45661	7.29808	7.4057	6.69628	7.6293	7.2404	7.05534	7.45401	7.55454	7.79218	7.53271	7.60376	7.72448	6.95435	7.19525	7.36413	7.33142	7.19592	6.75088	7.33286	7.09249	7.31355	7.21704	7.29671	7.48296	6.99606	7.67462	7.49356	7.74303	7.57131	7.81416	7.02356	6.97059	7.61346	6.81838
precursor_miRNA	hsa-mir-29a			human	7.35402	219	7.26947	7.75051	7.12644	7.42257	7.58528	7.20143	7.15502	7.68704	7.1186	6.88683	7.56254	6.74304	7.54629	7.16406	6.86513	7.57012	7.4887	7.42102	7.54246	7.51214	7.44646	7.25352	7.416	7.50198	7.32019	7.32373	6.42353	6.70271	6.83471	7.25173	7.38548	7.00812	7.32289	6.84891	7.47993	7.35197	8.12584	7.46111	7.45078	6.70129	6.98653	7.56123	6.71451
precursor_miRNA	hsa-mir-23a			human	7.21257	228	6.91239	6.97697	6.51433	7.26756	7.3603	7.1915	6.99737	7.40727	7.21195	7.14961	7.41364	6.22692	7.52966	7.1937	6.84673	7.02928	7.66206	7.70748	7.54964	7.47782	7.23626	6.52204	6.66854	7.47196	7.47465	7.05339	6.44835	6.46064	7.06221	7.01522	7.56082	7.10089	7.05913	6.71291	6.96798	7.16642	7.65612	7.18104	7.58489	6.5247	6.92166	7.38408	6.57181
precursor_miRNA	hsa-mir-423			human	7.12606	234	7.29131	7.12541	7.21858	6.99099	7.21561	6.9306	7.35732	7.25077	7.0573	7.0723	6.92245	7.23981	7.15932	7.06093	6.97111	7.14317	7.35894	7.51368	7.25361	7.10809	7.06093	6.99189	6.9984	7.00519	7.24007	7.03328	7.30355	7.71997	6.81554	6.99192	7.23159	7.12671	7.20754	7.21856	7.08866	7.21066	7.28441	7.0391	7.22776	7.14563	6.94782	7.17672	7.41958
precursor_miRNA	hsa-mir-132			human	6.98718	244	6.86121	6.85243	6.82264	6.89222	7.02124	6.84094	6.9488	7.17914	6.67053	6.9649	6.97332	6.70459	7.17032	7.04894	6.59668	6.89377	7.1538	7.09356	7.29763	7.24325	6.98182	6.87555	6.83117	7.10007	6.87913	7.05823	6.82609	6.17511	6.78308	6.93901	7.09216	6.79921	7.09894	6.65716	6.9843	7.02394	7.23625	6.9312	7.19132	6.63709	6.82181	7.16323	6.57529
precursor_miRNA	hsa-mir-218-2			human	6.97727	245	7.45218	5.9254	3.22751	7.52809	6.55354	8.05481	7.80657	6.32536	5.36068	5.27631	7.6575	5.50923	6.20734	7.49643	5.5819	7.65349	8.07002	6.14227	6.96321	6.33859	6.751	7.04564	6.24936	7.6572	6.77076	5.70608	5.98122	7.47066	5.7424	8.30036	8.15881	7.49958	4.81607	7.47436	6.53692	6.38038	7.23235	7.6612	5.05793	6.14161	7.28063	7.77569	3.88664
precursor_miRNA	hsa-mir-361			human	6.93413	249	6.95847	7.07394	6.99177	6.98248	6.88763	6.58832	7.14169	7.01671	6.76582	6.87977	6.90811	6.99194	6.86033	6.89899	6.56366	6.99427	7.14831	7.18193	7.06183	6.73695	6.62646	7.07529	7.04582	6.95098	6.87908	7.05597	6.91959	6.80018	6.65588	6.90204	6.78468	6.87138	7.20655	6.58451	6.95501	7.02001	7.16163	6.69426	6.88209	6.78609	6.83147	7.22948	6.66709
precursor_miRNA	hsa-mir-218-1			human	6.92638	250	5.60499	8.25149	7.93267	6.33034	7.72142	4.86628	3.53784	8.05479	7.63473	7.9342	6.76917	7.0837	7.29757	5.91278	6.80054	5.64444	5.17358	7.41827	7.61359	7.23617	7.19624	6.80891	7.32035	6.30823	7.39376	7.46585	6.43345	4.43039	6.99157	5.37607	5.02815	5.51236	7.71085	2.6346	7.41129	7.44767	8.02559	6.22839	8.32058	7.24871	5.42845	6.69962	6.98424
precursor_miRNA	hsa-mir-146a			human	6.81059	261	7.74668	7.27528	6.92472	7.04203	7.22735	6.7247	6.74256	6.96576	6.57896	6.68515	6.19241	6.96154	6.48422	6.66942	6.38595	6.71312	6.85953	6.81382	7.18757	6.84481	7.10091	6.6463	7.01335	6.41009	7.03124	6.61228	6.79684	6.18882	6.58774	6.81302	7.05726	7.34537	7.30636	6.50819	7.36294	6.83359	6.8071	6.82424	7.38638	6.341	6.47562	7.26642	6.64285
precursor_miRNA	hsa-mir-200a			human	6.7514	271	6.7713	6.97794	6.70174	6.79116	6.83698	6.63287	6.68365	7.0767	6.59727	6.73331	6.84329	6.1507	6.71636	6.75473	6.40062	6.68719	6.83359	6.95367	7.17728	6.91514	6.63055	6.59677	6.62789	6.775	6.82068	6.88126	6.19973	5.93855	6.55818	6.80649	6.64143	6.41644	6.90697	6.1651	6.87248	6.82221	7.06672	6.80574	6.92097	6.51199	6.71733	6.91519	5.99216
precursor_miRNA	hsa-mir-28			human	6.69678	276	6.64285	6.91066	6.42949	6.53148	6.78521	6.75222	6.39719	6.87175	6.62806	6.69016	6.70513	5.94652	6.97194	6.70102	6.31326	6.59866	6.93071	6.99717	6.89731	6.67318	6.48829	6.35021	6.49548	6.76594	6.90075	6.65213	6.4559	6.27136	6.5764	6.63231	6.96632	6.78131	6.67794	6.4374	6.70102	6.70044	6.72659	6.70273	6.85958	6.39035	6.60174	6.79648	6.23039
precursor_miRNA	hsa-mir-219a-2			human	6.67317	279	6.78849	7.0878	7.03483	6.47162	6.71617	6.28756	6.72532	6.8857	6.4851	6.28044	6.44987	7.31512	6.64186	6.61833	6.2828	6.66516	6.46891	6.81749	6.87754	6.48316	6.69806	7.1753	6.82482	6.49237	6.39974	6.88816	6.88074	5.98995	6.40978	6.53335	6.76781	6.33387	6.99462	6.76238	6.67815	6.67991	7.09001	6.45213	6.32891	6.51568	6.43009	6.75145	6.87996
precursor_miRNA	hsa-mir-411			human	6.56152	288	6.21931	6.62039	5.91591	6.34983	6.89358	6.68545	6.37777	7.00246	6.31395	6.53977	6.73694	5.34983	6.84876	6.43022	6.05994	6.53697	6.7717	6.9838	6.86368	6.77697	6.46158	5.98951	6.22179	6.74088	6.65409	6.3322	5.52212	5.96845	6.45995	6.36858	6.59314	6.42398	6.36449	5.82707	6.51335	6.58283	6.86532	6.86085	6.887	5.98542	6.29485	6.58261	5.70979
precursor_miRNA	hsa-mir-873			human	6.53228	293	6.52588	6.5728	6.75894	6.32831	6.7035	6.23702	6.61888	6.58279	6.52588	6.64605	6.43702	7.03612	6.444	6.4061	6.21723	6.52033	6.27147	6.77682	6.95957	6.33297	6.24998	6.73437	6.57813	6.3369	6.58755	6.52767	6.75462	5.93077	6.38332	6.28141	6.60334	6.68218	6.78254	6.58747	6.64371	6.51708	6.28221	6.39741	5.97638	6.63211	6.44584	6.60718	6.67902
precursor_miRNA	hsa-mir-708			human	6.49451	300	6.40885	6.52904	7.18238	6.11895	6.74152	6.2192	6.44998	6.49342	5.99838	7.01659	6.22761	7.91441	6.52072	6.51557	6.01669	6.16924	6.00572	6.14874	6.717	6.11546	6.29028	7.15225	7.05414	6.43074	6.33055	6.83668	6.45232	6.00287	6.41914	6.6042	6.24163	6.56236	6.9246	6.50426	6.82408	6.42179	6.46365	6.25189	6.00198	6.39761	6.50315	6.6904	6.81893
precursor_miRNA	hsa-mir-99b			human	6.26797	311	6.33773	6.3803	6.32804	6.17526	6.32331	6.05762	6.19456	6.45444	6.22108	5.98887	6.28622	6.20411	6.3257	6.25217	6.09109	6.24327	6.42928	6.23968	6.39082	6.35292	6.22147	6.31947	6.23678	6.246	6.2462	6.35661	6.22937	5.51212	6.0119	6.43097	6.40588	6.14895	6.4194	6.12473	6.39292	6.22835	6.47756	6.29315	6.29689	5.98941	6.22687	6.39117	6.3239
precursor_miRNA	hsa-mir-181d			human	6.21958	318	6.38175	6.38866	6.76193	6.06998	6.27119	5.85164	6.62735	6.43067	5.98689	6.23666	5.998	6.82487	6.18731	6.37644	5.95	5.98128	6.06403	6.47222	6.4148	6.05956	5.91701	6.65059	6.33654	5.85042	6.09012	6.58591	6.38188	5.39121	5.92808	6.4162	6.10688	5.99792	6.49954	6.1068	6.5964	6.08371	6.22626	6.13634	5.935	6.13771	6.29836	6.48807	6.10471
precursor_miRNA	hsa-mir-451a			human	6.19663	321	5.83924	5.51321	4.32871	6.19156	7.24929	6.77951	8.06362	6.79803	5.8917	7.50687	5.23944	6.10192	7.29332	5.72219	6.13402	7.1866	5.83648	8.84891	7.00701	6.22406	6.68371	4.95996	5.23972	6.49679	8.47743	4.39747	5.72124	10.859	4.96963	5.66666	5.60107	6.28376	5.7514	5.6486	5.95304	6.26158	5.19114	6.18262	7.6756	6.64955	5.92321	6.6909	5.20263
precursor_miRNA	hsa-mir-125b-1			human	6.09802	329	6.34425	6.37428	5.57087	6.38551	6.32018	5.50741	5.73853	6.56711	6.20223	5.53556	6.14792	5.74166	5.83364	5.90947	5.74201	6.59455	6.36554	6.23249	6.37029	5.68163	5.78394	5.78503	5.69708	6.00906	5.94681	5.94987	5.79315	5.59556	5.95166	5.49088	6.36125	6.27891	6.54518	5.77471	6.421	6.64671	5.92246	6.45462	6.19271	5.68122	6.16191	6.06434	6.4659
precursor_miRNA	hsa-mir-27b			human	6.02289	338	5.90038	6.41078	5.77939	6.20005	6.48885	6.0256	5.49182	6.14151	5.6076	5.71035	6.29397	5.36355	6.10836	6.06544	5.74417	5.86062	6.00629	6.1819	6.0592	6.39565	6.36922	5.86015	5.85934	6.45593	5.97998	6.0107	4.91104	5.36538	5.66003	6.12429	6.06696	5.87906	5.82677	5.28343	6.18695	5.9497	7.09308	6.11303	6.39171	5.3351	5.72445	6.29284	5.08586
precursor_miRNA	hsa-mir-221			human	5.99776	345	6.09067	6.29279	5.94228	6.27569	6.30554	6.14767	5.50201	6.24784	5.625	5.25097	6.19382	5.18377	6.16568	5.92939	5.62373	5.71016	6.33443	6.05168	6.09718	6.33561	6.3819	5.60819	5.76806	6.4159	5.97012	5.86747	5.30688	5.28626	5.57903	6.12012	6.06353	5.80555	5.84161	5.35873	5.97285	5.74206	6.43098	5.92221	6.63022	5.19075	5.76975	6.27305	5.14417
precursor_miRNA	hsa-mir-455			human	5.86242	358	5.4836	6.00353	5.50348	5.84505	5.73351	5.69397	5.55914	6.21827	5.80553	5.50972	6.0587	5.13045	6.0495	5.75859	5.49841	5.96499	6.08994	5.97501	6.25297	6.0968	6.00523	5.33733	5.41144	6.09143	5.76851	5.5562	5.13039	4.95267	5.7163	5.84746	5.95437	5.75864	5.72112	5.37622	5.65699	5.75869	6.14924	5.84248	6.17725	5.43659	5.78471	5.88185	5.3676
precursor_miRNA	hsa-mir-1307			human	5.81381	363	6.27831	6.0853	6.14121	5.67839	5.7216	5.28506	6.0258	5.7454	6.08305	5.45727	5.20261	6.6659	5.6839	5.83497	5.41875	5.90929	5.80433	6.11779	6.07293	5.54372	5.62475	6.20751	5.87324	5.10201	6.00531	5.83917	6.365	6.04245	5.64376	5.73403	5.9773	5.97313	5.99377	6.00388	5.84177	5.94069	5.58422	5.3428	5.78047	5.98282	5.81295	6.03302	6.33706
precursor_miRNA	hsa-mir-142			human	5.77249	366	5.50429	5.43154	4.51941	5.70416	5.97535	6.57124	6.53335	5.7616	6.17172	6.4459	5.7582	5.00755	6.58272	5.06606	5.35394	6.82682	5.69118	7.40557	6.55676	5.65867	5.69832	4.05853	5.51697	6.30895	7.18231	4.61117	5.3393	9.20087	5.39668	5.11207	5.61087	6.12931	5.14853	5.04404	5.25545	5.80957	5.4279	5.79707	6.3638	5.80166	5.3171	6.46929	4.85452
precursor_miRNA	hsa-mir-129-1			human	5.75143	368	4.7208	5.31533	6.32182	6.43793	5.8861	4.52007	4.88301	4.56616	5.11935	6.1137	6.22624	5.99047	5.57248	5.97164	5.25718	6.02831	5.91169	5.51186	6.11114	3.95581	4.66678	6.72392	5.61893	6.14279	5.25629	5.81562	4.23199	4.48688	5.49607	5.62764	5.8621	5.77176	6.63253	6.07507	6.05522	4.51117	6.71509	5.39396	6.51882	6.18513	4.84944	5.08542	5.70746
precursor_miRNA	hsa-mir-425			human	5.66348	377	5.7035	5.62574	5.65611	5.64881	5.94986	5.51844	6.06229	5.86451	5.87015	5.59717	5.30562	5.70127	5.6778	5.65554	5.39178	5.60223	5.65029	6.20651	5.56673	5.48935	5.70898	5.61112	5.45861	5.55492	5.91321	5.74656	5.93735	5.96342	5.55172	5.71831	5.74806	5.79846	5.78499	5.4639	5.73054	5.69522	5.41473	5.50553	5.58621	5.56455	5.64268	5.80883	5.89116
precursor_miRNA	hsa-mir-145			human	5.59863	387	5.32149	5.5303	5.41335	5.42908	5.85804	5.91207	5.52055	5.90961	5.36456	5.95253	5.87901	4.82763	5.77463	5.35003	5.1702	5.43454	5.37566	5.75532	6.09824	5.90296	5.38398	4.92625	5.68222	5.89652	5.67527	5.56327	5.10211	5.01371	5.57531	5.51038	5.22408	5.5965	5.47658	5.21221	5.58552	5.73006	5.76779	5.8799	5.38878	5.44123	5.33419	5.68003	5.03676
precursor_miRNA	hsa-mir-486-1			human	5.51511	396	5.67617	5.57604	3.97908	5.51202	2.91254	2.49487	8.17024	6.60768	1.73757	7.03838	4.78053	6.39582	4.37533	1.98498	6.12902	6.66133	7.16826	10.8342	8.08709	7.46279	6.47683	4.70053	0.760983	5.94614	8.59695	2.74378	4.83392	12.3909	5.02777	5.80126	2.83778	7.80813	5.37837	6.76075	1.75388	6.70561	5.7126	6.86387	9.37967	3.33215	7.19375	3.33887	2.5596
precursor_miRNA	hsa-mir-186			human	5.44301	405	5.58663	5.79632	5.76732	5.38484	5.48065	5.17202	5.6328	5.76629	5.05612	5.29882	5.41369	5.9698	5.36645	5.53183	5.23283	5.40881	5.39267	5.33943	5.47132	5.27024	5.60778	5.74679	5.35805	5.26121	5.32523	5.6108	5.21124	4.93121	4.67997	5.45031	5.29831	5.24638	5.75207	5.02876	5.94052	5.59813	5.69774	5.14953	5.49884	5.08109	5.49887	5.69222	5.38801
precursor_miRNA	hsa-mir-16-2			human	5.42577	406	4.31683	4.39116	4.48998	5.73622	5.55921	6.80103	6.12434	5.39793	4.46883	6.16876	3.96914	4.78062	5.71748	5.07843	5.54496	6.68873	5.07498	6.92409	5.83196	4.43208	5.72695	2.32013	4.0847	5.84879	7.15976	4.60657	5.03842	9.84107	3.83316	5.42626	5.45483	5.2825	3.2356	3.90475	5.79631	5.2487	5.39838	5.84103	6.06823	4.64307	5.8173	5.85885	4.97916
precursor_miRNA	hsa-mir-181b-2			human	5.41467	408	5.21415	6.35089	4.87304	4.33688	5.54051	5.39818	5.22293	4.77961	4.79911	5.25402	5.75938	4.98895	5.22516	5.69301	4.83358	4.95741	5.74031	5.66694	5.22969	5.92259	5.86294	5.94312	6.66603	6.22778	5.77503	5.91169	4.36271	4.16868	4.73711	4.31579	5.43126	6.06913	5.33613	4.86709	5.61624	5.10413	6.28218	5.72825	5.10465	6.24486	5.78633	5.31892	6.46427
precursor_miRNA	hsa-mir-24-1			human	5.34622	411	5.99976	6.21686	5.19051	3.66143	5.65865	5.99948	3.72239	6.10751	5.1924	5.38036	5.23631	2.54595	5.96132	5.53108	5.37627	4.64585	4.87327	5.38278	3.48496	4.10072	4.77772	5.18794	5.27519	4.76828	5.90313	5.45163	3.44047	5.45097	5.39805	3.9979	5.88242	5.5457	4.73119	5.20794	4.48326	5.96283	4.29599	5.75764	3.62042	5.36567	5.43265	3.87518	6.00121
precursor_miRNA	hsa-mir-129-2			human	5.34115	412	6.00807	5.44263	5.63222	4.14481	5.41418	5.50346	5.6295	6.11861	5.15659	4.57474	3.99177	5.55985	5.45511	5.32104	4.83012	4.2536	4.75384	5.48828	5.26825	6.13736	5.93402	4.11727	5.60289	3.9833	5.37461	5.83465	6.09211	4.91082	5.08832	5.08235	4.88205	4.59444	3.61674	3.86789	5.24901	6.00925	3.52797	5.10875	4.44261	4.06284	6.13712	6.33917	5.56461
precursor_miRNA	hsa-mir-26a-2			human	5.31813	418	5.70542	5.32723	5.25823	5.8305	6.48556	6.01886	3.47081	3.84319	5.61926	3.23977	4.53694	4.57334	5.82153	5.75071	5.45791	4.24161	4.16157	6.20825	6.05012	5.71191	3.80729	4.60629	2.30696	5.23688	5.8007	2.97701	2.93435	3.41866	5.06777	6.4318	4.93703	4.00976	3.37911	4.09053	5.9266	3.26741	4.36571	5.8015	6.65259	3.69367	4.1826	5.83095	4.82482
precursor_miRNA	hsa-mir-137			human	5.31365	419	5.42047	5.45684	5.64509	5.13973	5.18802	5.1182	5.78504	5.30733	5.338	5.5393	4.99975	5.84694	5.04776	5.33652	4.90719	5.3593	5.28342	5.64176	5.84945	5.18526	4.65202	5.52917	5.4273	4.72821	5.2051	5.76697	5.946	4.64464	5.11242	5.20669	5.0623	5.1486	5.75731	5.31522	5.75731	5.48855	5.25317	5.21912	4.4868	5.37656	5.2044	5.4494	5.59483
precursor_miRNA	hsa-mir-874			human	5.2686	427	5.32841	5.33262	5.44812	5.08714	5.32602	4.92464	5.54093	5.37749	5.35642	5.06344	5.29611	5.52602	5.41318	5.09271	5.05083	5.38177	5.28254	5.14699	5.4583	5.11153	5.29916	5.34747	5.22964	4.8387	5.04158	5.45929	5.63814	4.46776	5.0412	5.13462	5.40381	5.34068	5.40013	5.43443	5.45784	5.30437	5.51153	5.12198	4.80986	5.2881	5.18268	5.24771	5.63097
precursor_miRNA	hsa-mir-146b			human	5.26831	428	5.70201	5.69976	5.15378	5.79726	5.7018	5.28057	5.05974	5.19992	5.26591	5.34745	4.80983	4.82235	5.20449	5.05707	5.37744	4.96852	5.98374	6.09585	5.27071	5.67398	5.72334	4.84944	4.74624	4.71053	5.48064	4.71233	4.72322	6.11953	5.07638	5.45278	5.45278	5.1753	5.35145	5.06556	5.75807	5.06556	5.12361	5.20099	6.17112	5.19702	4.88073	5.76654	4.82183
precursor_miRNA	hsa-mir-122			human	5.22426	435	4.99127	6.9623	4.69487	5.04018	5.27647	4.6691	5.0047	5.47647	5.58991	6.43822	4.00299	6.71825	4.57905	5.75347	4.16229	5.7456	6.07837	5.81487	6.21525	5.1805	4.46589	5.94755	4.62301	4.18811	4.69938	6.74281	6.95566	5.55523	6.3924	5.13287	7.82475	6.28871	7.04165	3.89101	5.48911	5.86299	5.56972	4.55915	4.10057	7.45752	4.70289	6.50857	3.48087
precursor_miRNA	hsa-mir-152			human	5.20182	440	5.24426	5.58461	5.55833	5.37079	5.62524	4.98613	5.25822	5.5381	5.01477	5.05027	4.95567	5.5982	5.08177	5.01417	5.08023	5.07752	5.09494	5.19593	5.33591	5.13068	5.46874	5.46406	5.31305	5.23634	5.12447	5.56625	5.00579	4.76362	4.8491	5.3106	5.05684	5.12305	5.61566	4.95605	5.68125	5.32378	5.39591	5.00483	5.20577	5.01579	5.05819	5.63073	5.10064
precursor_miRNA	hsa-mir-24-2			human	5.17924	444	3.698	4.07156	5.38058	6.07806	5.30795	3.68194	5.8281	4.11862	5.55215	4.82644	5.32046	5.75156	4.18604	3.87301	3.87529	5.75946	5.71369	5.78776	6.34674	6.24832	6.10331	5.35189	4.87487	5.48089	3.7407	4.78004	5.67489	2.54453	4.55294	5.29788	4.61104	4.68816	5.60534	4.91541	5.44586	4.39694	5.99774	4.90885	6.12547	4.81651	4.61276	5.75053	3.03843
precursor_miRNA	hsa-mir-92b			human	5.17187	445	5.13785	5.20659	4.60312	5.2593	5.16415	5.11864	4.64955	5.09006	5.05038	4.92906	5.18808	4.12805	5.43135	4.97285	4.99385	4.996	5.86762	5.46311	5.4289	5.37123	4.89885	4.58911	4.72483	5.58015	5.18748	5.13511	3.92702	4.31609	4.89992	5.10444	5.33072	4.73796	5.07051	4.63795	5.03657	5.00568	5.44023	5.1387	5.58751	4.54432	4.71639	5.17733	4.47066
precursor_miRNA	hsa-mir-486-2			human	5.1714	446	5.81173	2.27641	3.70367	6.1294	7.95611	7.64776	6.96207	6.05656	6.69189	5.93462	4.17761	3.02987	6.77175	5.25642	5.68011	6.5805	2.5691	5.10868	2.76595	2.18679	5.34496	1.20455	6.63748	5.35502	7.73651	2.82713	5.16899	8.13055	1.89332	4.38054	6.02164	2.67698	4.15981	1.7331	5.85169	5.90303	4.15652	1.75782	3.48106	6.6198	0.823471	6.18349	4.83802
precursor_miRNA	bta-mir-378-2			nonhuman	5.16433	448	5.28795	5.43542	5.53501	4.9736	5.31521	4.52297	5.47568	5.29403	5.36812	4.8911	4.95005	5.87407	4.98441	5.03878	5.14039	5.14097	4.89305	5.46744	5.57922	4.79177	5.21935	5.52251	5.45509	4.53067	5.39854	5.22111	5.74751	4.7449	5.16969	4.89097	5.51546	5.03	5.56876	5.38586	5.2556	5.38586	5.04597	4.81416	4.6781	5.60884	5.17742	5.05199	5.534
precursor_miRNA	hsa-let-7c			human	5.14855	453	4.918	5.21679	4.7357	5.45203	5.30846	5.34048	4.74597	5.42962	5.06484	4.79148	5.54306	3.55895	5.32974	4.81856	4.87553	5.12498	5.38559	5.81383	5.62464	5.55651	5.43523	4.481	4.88391	5.50532	5.21201	5.12203	3.88951	4.63854	4.70334	5.0111	5.36068	4.90568	4.95342	3.96931	5.09092	5.13923	6.06777	5.08366	5.66971	4.20767	4.75822	5.30441	4.1703
precursor_miRNA	hsa-mir-4497			human	5.10741	460	5.32738	5.32069	5.44498	4.48845	5.19484	4.69131	5.08474	5.28122	5.14841	5.13166	4.52745	6.04718	4.7859	4.95274	4.53749	5.09393	5.21541	4.74589	5.3064	4.7859	5.4034	5.74581	5.30569	4.44017	4.55477	5.57518	6.11152	3.71833	4.61179	5.17375	5.06272	5.31761	5.42911	5.38926	5.49051	5.19334	5.14259	4.95569	4.52657	5.65393	5.03445	5.3346	5.65572
precursor_miRNA	hsa-mir-1306			human	5.07559	468	5.42514	4.96088	5.48055	5.14754	5.2376	4.82731	5.40196	5.13922	5.10321	5.14145	4.54195	5.94505	4.64812	5.25425	4.63356	4.93662	5.12068	5.37564	5.27579	4.81162	4.87986	5.47689	5.27513	4.76374	5.14252	5.43225	5.4844	4.78501	4.74079	4.95476	5.06168	4.95945	5.77242	4.73415	5.33801	5.17472	4.67638	4.84901	4.68227	5.14545	5.18319	5.42786	5.48482
precursor_miRNA	hsa-mir-510			human	5.04621	473	5.23782	5.09376	5.70218	4.82111	5.39205	4.72913	5.53843	5.10625	5.23782	5.2124	4.70218	6.27679	4.68471	5.30531	4.5781	5.04344	4.43167	5.08486	5.38964	4.5778	4.68082	5.87795	5.38642	4.77376	5.08799	5.23021	5.83951	4.54235	4.70192	4.72357	4.96458	4.96287	5.69677	5.22831	5.30974	5.22831	4.98615	4.77375	4.31532	5.52505	5.264	5.2546	5.63123
pseudo	XR_241218	LOC101927806	1314	human	14.1481	10	14.6399	15.0447	10.2633	15.3991	13.5231	14.9055	14.4454	10.2586	14.3093	14.6336	14.7197	9.85084	10.3429	15.7432	16.3398	14.7727	11.576	10.4772	12.676	15.2895	11.0721	10.4713	15.6779	10.185	15.2503	11.5266	14.0174	14.4979	10.8901	10.8824	15.3373	11.3618	9.56317	10.9629	14.2304	14.2149	15.2101	15.3227	15.1803	15.0422	10.2339	10.794	14.4157
pseudo	XR_250707	LOC101927806	1314	human	11.7684	42	11.4639	11.3355	15.9055	11.1945	11.7713	11.4131	11.4319	15.4842	10.8853	10.4498	11.9019	14.961	15.6375	10.1255	10.9153	10.2993	14.1676	13.9748	11.0235	10.7625	15.321	15.0592	10.455	15.7339	9.8544	14.6831	11.3466	9.83557	15.0703	14.97	9.6019	13.9544	15.9421	15.546	10.9101	11.0663	10.9287	10.7782	11.4004	10.8326	15.8782	15.0835	11.1354
pseudo	NR_033781	HSD3BP4	8697	human	7.75901	194	7.50521	7.8058	7.62454	6.74413	7.7202	7.21443	7.61621	7.74208	7.9991	8.40707	7.26141	7.94997	8.52414	7.12365	6.68835	7.65885	7.37574	7.85118	8.27554	7.71453	7.52575	9.75252	9.85272	9.22679	8.75934	9.6258	10.766	3.18647	3.91903	6.56601	7.35586	6.7232	12.0489	11.898	4.34843	5.66596	9.93129	9.32995	9.39438	4.77223	10.9912	4.48213	4.93732
pseudo	NR_002934	SCART1	4918	human	6.5416	290	6.84116	6.47795	6.83634	5.49915	6.06317	5.80964	6.76031	6.50138	6.82448	7.07231	5.33268	7.55693	6.87591	6.3957	5.61127	6.47307	6.23834	6.73979	7.14513	6.49088	6.63176	9.17037	8.64823	7.24857	7.5862	8.78687	10.112	2.36302	2.01887	5.5141	5.87485	5.39702	11.0022	10.909	3.5184	4.17426	9.07015	8.35404	7.83425	3.86812	10.1291	3.15806	4.11594
pseudo	NR_033926	LOC644961	2652	human	5.22794	433	5.105	5.16899	5.4129	5.21888	5.35381	5.27324	5.15392	5.20385	5.105	5.16899	5.2648	5.63392	5.20751	5.10324	5.38412	5.32703	4.91364	4.91588	5.33806	4.92511	5.81178	5.69973	5.47095	5.2542	5.34088	5.29052	5.4141	4.02988	5.14902	5.06724	5.29465	5.5253	5.45517	5.44878	5.30317	5.17748	4.95394	5.44505	4.8944	5.39987	5.33117	5.3801	5.57686
pseudo	NR_002318	CATSPER2P1	1649	human	5.1239	458	5.35455	5.28373	5.43079	4.29949	5.24507	4.76226	5.26279	5.39698	5.30564	5.16977	4.6614	6.25166	4.99908	4.84715	4.35773	5.32568	5.27695	4.63309	5.55941	5.08835	5.14671	6.01602	5.41065	4.47822	4.55053	5.63602	6.25835	3.91916	4.71551	5.19809	4.96982	4.87393	5.2664	5.55405	5.68863	5.40595	4.86526	5.14224	4.33814	5.66913	4.8546	5.16966	6.0195
rRNA	NR_046235	RNA45S5	13357	human	11.5657	47	11.376	11.5204	11.9029	11.4089	11.8771	11.4273	11.7314	10.9565	11.8012	11.0824	11.7319	11.4258	11.6742	11.3464	12.191	11.7292	11.5443	10.7374	11.164	11.9028	12.3907	11.4375	11.477	11.3606	11.4672	11.3511	11.3425	11.0058	11.7853	12.2665	11.2026	11.4868	11.3368	11.573	11.4501	11.4673	11.6461	11.494	12.216	11.8518	11.864	11.937	12.0117
rRNA	NR_046235		13357	human	11.54	48	12.013	11.9149	11.4304	12.352	10.8505	11.7316	10.9493	11.9827	11.104	11.3531	11.9058	11.9428	11.437	11.7022	12.2621	11.0466	11.401	10.9811	10.8915	11.4413	13.0251	12.0277	11.963	12.152	11.2044	12.0587	11.5082	10.3928	11.4116	11.6577	11.4645	11.5375	11.7996	12.0048	11.7548	11.6513	11.6429	11.683	11.237	11.8364	11.622	11.4562	11.788
snoRNA	NR_004380	SNORD104	80	human	5.13461	456	5.19796	4.98912	5.63815	5.03166	4.92701	5.05449	5.75923	5.1573	5.19796	5.20062	4.87261	6.20569	5.01875	5.05675	5.39302	5.91181	4.93042	4.60274	5.0712	4.88125	5.68751	5.74048	5.34699	5.07728	5.70542	5.38268	5.76213	5.03594	4.91957	5.38672	5.15724	5.50606	5.36773	5.55352	5.06517	5.29636	4.64409	4.83966	5.08608	5.80621	5.18445	5.76844	5.44335
snRNA	NR_002716	RNU2-1	188	human	9.8346	90	10.1176	9.93554	10.424	9.67207	9.69125	9.46181	11.4532	9.69665	10.3808	10.048	9.56936	11.3059	9.81863	9.81998	9.69118	9.96315	9.78625	11.2379	10.1635	9.34935	9.70497	10.7161	10.2799	9.35351	10.4594	10.1225	11.2581	9.40966	9.79981	9.69332	10.6724	10.0819	10.2143	10.4055	10.1634	10.1595	9.4152	9.42024	9.06155	10.4365	10.3752	9.64028	10.2608
snRNA	NR_002757	RNU5B-1	117	human	8.75451	143	8.47796	8.7163	8.81492	8.56403	9.01544	8.78108	8.58722	8.97087	8.66363	8.62856	8.85019	8.86587	8.65332	8.68751	9.0274	8.78712	8.75577	7.96691	8.77791	8.78491	9.68078	9.09054	8.85542	8.7617	8.58765	9.06485	8.42141	7.58316	8.62538	8.93167	8.75388	8.94345	8.83343	8.88337	8.92156	8.78063	8.52046	8.88103	8.79586	9.08843	8.77618	8.95	9.36467
snRNA	NR_001445	RN7SK	332	human	7.37658	218	7.37575	7.46615	7.64861	7.02594	7.57451	7.27462	7.25904	7.53963	7.29401	7.18342	7.265	7.85754	7.29603	7.33581	7.44411	7.43558	7.50049	6.85023	7.25241	7.28175	7.96427	7.74952	7.56536	7.17624	7.05522	7.70261	7.39454	6.1038	7.22573	7.63759	7.28967	7.40109	7.47132	7.60385	7.59823	7.49257	7.2719	7.32348	7.25265	7.75272	7.37713	7.53368	7.80209
snRNA	NR_104086	RNVU1-19	167	human	6.94872	248	6.80577	6.92852	7.34081	6.69444	7.13831	6.92866	6.57398	7.11833	6.7834	6.79727	6.89845	7.17036	6.73358	6.95781	6.80435	7.06933	7.28481	6.17956	7.00124	7.05195	7.36844	7.27797	7.17874	6.8999	6.65534	7.17712	6.72838	5.69301	6.48242	7.11527	6.94341	6.84651	6.91746	7.14939	6.99312	7.01508	6.99526	7.05176	7.04809	7.0695	6.88152	7.19621	7.30759
snRNA	NR_029422	RNU12	149	human	6.56376	286	6.40565	6.50508	6.89316	6.45626	6.68936	6.5449	6.69632	6.68688	6.64772	6.62055	6.26414	7.45626	6.34182	6.37086	6.22449	6.7195	6.60533	6.87131	6.89252	6.22634	6.29686	7.09085	6.76289	6.20531	6.89576	6.5989	7.02351	7.35568	6.60092	6.16338	7.67708	6.71751	6.61328	6.82368	6.7074	6.96238	6.2859	6.29818	5.96143	6.55214	6.72514	6.40177	6.74563
snRNA	NR_002756	RNU5A-1	117	human	6.56163	287	6.67366	6.694	7.02701	6.51109	6.73846	6.41874	6.59947	7.06968	6.35173	6.58813	6.41275	6.98012	6.229	6.73064	6.26811	6.79707	6.94174	5.79034	6.88824	6.89303	7.19071	6.66989	7.34161	6.55479	6.15494	6.95899	6.76626	5.49057	5.98694	6.86166	6.43635	6.67442	6.70779	6.79385	6.51514	6.60882	6.66232	6.51896	6.19008	6.84938	6.71357	7.01769	7.20759
snRNA	NR_003137	RNU4-2	141	human	5.63349	381	5.6525	5.92265	5.16612	5.21448	6.04947	6.0705	4.72281	6.20733	5.49423	4.96845	5.946	5.88286	5.75927	5.40341	5.42705	5.96901	6.3513	5.3613	5.51378	5.8602	5.64852	6.08877	6.1021	5.80313	5.12017	5.02943	4.94399	4.4107	5.1166	5.95115	5.36619	5.25265	5.59526	5.01822	5.16032	5.20725	5.72202	5.11671	5.96948	5.10236	5.96099	5.70992	5.84708
snRNA	NR_002761	RNU2-2P	138	human	5.33681	414	4.89362	5.19321	5.34754	5.40271	5.044	5.76448	8.37831	4.99293	5.93544	5.60202	5.91144	4.94703	5.58191	4.61621	5.59349	6.17541	5.03854	8.32992	6.06823	5.21267	5.11098	5.11158	5.80989	6.2012	7.72169	5.07062	6.64538	5.94165	5.52038	4.73755	5.87748	5.83441	5.30612	5.18124	4.70205	5.26141	4.75951	5.08585	5.05171	5.34104	5.54139	5.36708	4.72105
transcribed_RNA	NR_004392		102	human	10.64	67	10.805	10.682	10.8343	10.3762	10.6968	10.4561	10.6282	10.7976	10.6074	10.4935	10.4129	10.8368	10.6313	10.7787	10.5606	10.5674	10.8098	10.3603	10.636	10.5553	11.0873	11.0048	10.7563	10.4204	10.479	11.0335	10.7058	9.4965	10.3838	10.7688	10.6444	10.7086	10.813	10.8142	10.8596	10.6911	10.4097	10.4985	10.6021	11.1047	10.7543	10.9092	11.0443
transcribed_RNA	NR_004393		96	human	10.4735	73	11.5867	10.8178	10.5793	11.7275	10.2445	10.6961	10.9626	9.79497	10.7602	10.1213	10.3465	10.4601	10.0224	10.7815	11.3814	9.97175	10.4157	10.6956	9.40293	10.4095	11.3795	9.61223	10.6705	10.3713	10.835	10.3239	10.6363	11.8978	11.2913	10.7863	10.3948	11.4075	10.5434	10.257	11.0011	10.0288	10.029	10.1495	11.4864	10.7217	10.0864	10.4387	10.7206
transcribed_RNA	NR_004391		113	human	10.2906	78	10.1373	10.1725	9.92433	10.4709	9.90659	10.6992	11.6916	9.89766	11.2807	10.3267	10.4952	10.259	10.6232	10.5406	10.4633	10.2392	10.284	11.6071	9.80921	9.85305	9.98779	9.67676	10.2193	10.3849	11.4912	10.482	11.113	12.3396	11.152	9.66932	11.625	10.6447	10.2474	10.3589	9.95893	10.6096	9.44869	9.90375	10.1946	10.6663	10.4045	10.3846	10.0667
transcribed_RNA	NR_003011		127	human	9.6993	98	9.70331	9.82371	9.8216	9.43973	9.77205	9.60116	9.68814	9.79435	9.6108	9.82201	9.61141	9.97883	9.74956	9.75021	9.22856	9.52848	9.3418	9.9487	9.93747	9.52539	9.54053	9.81587	9.85905	9.87406	9.91488	9.76683	9.52633	10.0405	9.56062	9.73688	9.79685	9.742	9.91507	9.43705	9.76289	9.79211	9.77758	9.58599	9.43245	9.46223	9.54632	9.82763	9.56778
transcribed_RNA	NR_002715		299	human	8.21462	171	8.37839	8.13792	8.22516	7.72225	8.21432	7.64531	8.08263	8.46881	8.08204	8.16955	8.42869	8.58568	8.44681	7.97327	8.61585	8.45984	8.57109	7.90838	8.23403	7.88416	8.41688	8.29034	8.11168	7.8464	8.2441	8.45825	8.48298	7.44561	7.8858	8.33086	8.69747	7.97224	8.63872	8.30525	7.95373	7.9466	7.9095	8.62323	8.10868	8.72449	7.94815	8.21242	8.98117
transcribed_RNA	NR_027260		299	human	7.96742	183	7.7538	8.06095	8.39647	8.08245	7.97156	8.37836	8.01136	7.83222	8.02457	7.40219	7.77769	8.10927	7.68138	8.02714	7.52073	7.69637	7.92361	7.78531	7.94419	8.15166	8.64297	8.52149	8.22995	8.17983	7.55389	8.1404	8.08369	6.99381	7.9422	8.22171	7.46271	8.11174	7.37426	8.20347	8.36744	8.40246	8.07144	7.43562	8.05207	8.16066	8.24123	8.44967	7.79606
transcribed_RNA	NR_001571		84	human	6.74298	272	6.18725	6.46907	6.64328	6.25628	6.06893	7.1712	8.62195	6.45038	7.56576	6.80611	6.70575	7.90972	6.86574	6.72852	6.09624	7.34426	6.37556	7.23135	7.01198	5.47025	6.50761	6.80719	6.37976	6.80075	8.55946	6.91872	7.02922	9.35509	7.96473	5.59993	8.55138	7.44283	7.12177	6.79366	6.10894	7.06866	5.89588	5.72548	6.80013	6.87318	6.78655	6.90268	5.41178
transcribed_RNA	NR_002312		341	human	5.76253	367	5.464	5.55673	5.48824	5.74575	5.16569	5.71493	6.76553	5.66135	6.27897	5.55673	6.29155	6.29716	6.1245	5.82081	6.40269	7.06992	5.66154	6.04022	6.26938	5.20467	5.77572	5.33465	5.44508	6.27763	6.91561	5.40815	6.68498	7.24414	5.72072	5.35093	6.39119	6.29488	5.64248	5.88436	5.71287	6.12043	5.33566	5.63001	5.72231	6.07413	6.07696	5.78212	5.73374
tRNA	X01553	tRNA-His		human	12.49	25	12.8046	12.9203	12.8074	13.4262	11.7923	12.6771	12.4251	11.8567	12.4865	12.2262	13.0037	12.5021	12.5328	12.7127	13.5313	12.2584	11.6972	11.463	10.3923	12.6184	12.8874	12.6045	12.8951	13.0773	12.371	12.4368	12.1634	12.1417	13.113	12.9128	12.0115	12.2986	12.7299	12.7264	12.4814	12.1473	12.7165	12.5078	12.798	12.5206	12.6178	12.6899	12.7185
tRNA	NT_024524	tRNA-Glu	22614874-22614945	human	11.23	55	11.5447	10.8576	10.0204	11.3244	11.6586	12.457	11.5998	11.6275	11.2295	11.0803	12.1099	10.5573	12.243	11.2787	11.4438	10.6336	10.6248	10.7431	10.6128	12.2067	11.71	12.1032	11.2618	12.1309	11.4152	10.867	11.5728	11.765	12.3655	11.3968	11.5263	11.4559	10.1883	10.893	11.2667	12.038	11.1113	12.0766	10.8849	10.8032	11.2305	11.1836	10.8993
tRNA	NT_026446	tRNA-Glu	2762528-2762599	human	11.2117	56	11.5102	11.4657	11.0696	11.5625	10.9874	11.5766	10.5672	11.4719	10.17	11.1544	11.9003	10.5484	11.2165	11.0934	11.6923	11.0302	10.7299	11.0815	10.9566	11.5659	11.3224	11.349	11.1989	11.6802	11.3162	11.44	10.6617	10.483	11.7325	11.981	11.1956	11.6536	10.8728	10.9298	10.9975	10.5392	10.9947	11.379	11.3406	11.5749	11.2705	11.377	11.6904
tRNA	NT_024524	tRNA-Glu	26472062-26472133	human	11.1149	58	10.4615	10.6802	11.1698	11.3391	11.2035	11.3385	11.0977	10.6367	11.651	10.5864	11.3025	11.0091	11.3851	11.2819	11.8953	11.4153	11.633	9.45699	9.83004	10.9274	11.6433	11.0153	11.2368	11.4138	10.8462	10.5617	11.0582	10.7825	11.3021	11.0741	11.3223	10.6592	10.8411	11.3278	11.2022	11.4172	11.5094	11.4816	11.9686	10.165	11.4726	10.4111	10.6538
tRNA	NT_022135	tRNA-Glu	20843364-20843435	human	10.939	60	10.6329	11.4349	11.1665	11.3113	10.5494	10.4966	9.20108	10.7096	10.7658	10.7597	11.4632	9.67026	10.062	11.2916	11.9336	11.4632	11.8192	10.4994	10.4651	10.6092	11.4734	9.33745	10.8972	11.0377	10.8446	11.0731	8.66762	8.75026	10.5584	11.4482	10.6839	10.481	11.2435	11.3154	10.8563	9.26851	11.2493	10.8145	12.5144	10.964	11.3188	10.4926	10.8694
tRNA	U00939	tRNA-Lys		human	9.06352	122	9.50674	9.59555	9.87692	9.80798	8.53412	8.91675	8.50427	8.38159	8.93272	8.7666	9.91527	9.31166	8.98642	9.37312	9.71965	8.65857	8.15449	7.98151	7.83277	8.92502	9.92782	10.1448	9.43057	9.30602	8.98962	9.07229	8.90254	9.12787	9.74059	9.76066	8.85649	8.79991	9.18425	9.47212	8.87305	9.0894	9.10841	9.26645	8.9913	9.49862	9.48098	9.39515	9.28293
tRNA	NT_022184	tRNA-Gly	49298010-49298080	human	8.96809	127	8.82394	8.93878	9.40278	8.77106	9.03789	7.61827	8.66606	8.73524	9.55149	8.88256	8.71206	9.96707	9.14702	9.29986	8.68449	8.63012	8.30395	8.72149	9.31979	9.38041	8.94936	9.35361	8.53694	8.56927	8.79169	9.56111	8.84968	8.5923	8.29815	8.87831	9.58881	8.801	9.31453	9.56485	8.99957	9.01591	8.16595	9.03239	8.83973	9.55881	8.63049	8.97442	8.87564
tRNA	NT_029419	tRNA-Asp	61040587-61040658	human	8.81027	138	9.05468	8.98885	9.12693	9.35103	8.32461	8.83568	8.64664	8.40032	8.76614	8.66149	9.22423	9.20121	8.88056	9.02616	9.5893	8.56949	8.23481	7.87345	7.46384	8.68108	9.13491	9.28122	9.05103	9.0333	8.66083	8.80231	8.92945	8.03212	9.39413	9.25355	8.67616	8.91574	8.84928	8.88493	8.84294	8.53586	8.58224	8.56751	8.92003	8.96214	9.07055	8.87464	9.1724
tRNA	NT_010393	tRNA-Gly	626736-626806	human	8.78299	141	9.02782	9.13284	8.75791	8.80545	8.77824	9.20873	9.28436	9.03586	8.12826	8.45924	8.97333	8.11432	8.65279	8.2924	9.01835	9.3247	9.67154	9.02837	8.35716	7.69998	9.05826	9.10673	9.2072	8.68808	8.70851	7.94301	9.48194	8.08014	9.26124	8.83982	8.62172	9.12223	8.48552	8.54176	8.9997	8.64449	9.16387	8.56537	8.85125	8.28978	9.29766	8.34687	9.36137
tRNA	NT_010274	tRNA-Arg	4843831-4843903	human	8.24711	168	8.69991	8.75182	9.09909	8.8932	7.65827	8.15378	7.72706	7.41492	7.94372	7.93696	9.10878	8.49762	8.35045	8.71724	8.98361	7.73543	7.27442	6.95153	5.94893	8.13532	8.84421	9.29676	8.69625	8.74143	8.13637	8.22871	7.8315	8.55373	8.80431	9.0243	8.21341	8.02712	8.42931	8.63158	8.10512	8.16985	8.27611	8.42263	8.5379	8.33921	8.5277	8.61226	8.50009
tRNA	NT_004610	tRNA-Gly	3552522-3552592	human	7.57569	206	9.29185	7.40908	4.94818	10.169	6.21766	9.23627	9.0971	7.66395	6.69109	6.62338	5.81694	7.26748	8.0686	7.46319	8.90929	8.88468	7.32977	6.75513	5.70161	8.0608	8.98819	7.8491	7.71178	9.70204	8.33852	5.35995	7.12843	8.24224	9.34993	8.44601	6.71875	7.57104	7.3831	8.63154	6.83996	7.35324	8.36147	7.39822	6.67623	7.96855	8.66359	8.99102	6.15662
tRNA	K00350	tRNA-Phe		human	7.50884	209	8.04667	8.25666	8.12858	9.02623	6.41494	7.61604	6.77239	6.84338	7.63679	7.06289	8.80414	7.42021	7.75402	8.06464	8.92945	6.53217	6.23928	5.47158	5.5041	7.50362	8.5131	8.055	7.85536	8.33232	7.42699	7.44937	7.25659	7.43582	8.84976	8.32519	6.92044	7.27804	7.73024	7.71999	7.28383	7.35959	7.67509	7.52503	7.80474	7.89189	8.09929	7.78244	7.49976
tRNA	NT_032977	tRNA-Arg	64285047-64285131	human	7.39494	215	7.69758	7.7893	8.07834	8.05163	7.02522	7.56665	6.39678	6.81917	7.16325	6.99093	8.3029	7.32082	7.58328	7.91174	7.90994	6.65526	6.53837	5.90731	5.65114	7.35822	8.13618	8.20576	7.7045	8.03654	7.56947	7.40873	6.83978	7.48329	8.04846	8.21281	7.3812	7.34126	7.66465	7.41271	7.33842	7.50735	7.39311	7.55131	7.89771	7.5724	7.78125	8.17288	7.35367
tRNA	NT_004610	tRNA-Gly	3868504-3868574	human	7.39072	216	5.634	8.98066	8.70264	6.87583	6.66973	5.26277	5.63918	6.64719	8.51159	8.04852	9.32734	7.56233	8.01752	8.65424	9.88408	3.53623	5.09609	6.41592	3.95695	8.0599	7.0509	6.76874	8.33494	7.39289	6.94427	7.99007	7.25258	4.21235	6.43009	7.33016	7.21111	6.84883	7.49185	6.7182	7.05409	6.90068	7.27795	7.90303	9.0041	7.29766	7.71067	6.69206	8.0302
tRNA	HG983794	tRNA-Glu		human	7.32536	220	7.16895	7.15157	7.02135	7.06752	7.58298	7.63346	6.64184	7.48881	7.16895	7.0027	7.89676	5.85941	7.39688	7.0517	7.39996	7.3622	7.75942	7.06436	7.26473	7.60692	7.57578	7.29423	6.84474	7.26468	7.10926	6.99986	6.77489	6.98898	7.27443	7.55182	7.45374	7.03508	6.60453	7.17418	7.06021	7.51091	7.37992	7.79066	7.71373	7.08714	7.24773	6.77836	6.73854
tRNA	NT_007933	tRNA-Arg	77058289-77058361	human	7.28172	222	7.68238	7.56576	8.28201	7.52439	7.02265	7.10794	6.89547	6.70918	7.00837	7.00703	7.85285	8.11452	7.17615	7.47316	7.9732	7.21281	6.63328	6.31783	5.93587	6.92924	7.84801	8.61057	7.96674	7.57824	7.47711	7.44824	7.408	7.59775	7.52617	7.97157	7.28191	7.11175	7.4602	7.7848	7.17069	7.32695	7.17535	7.45562	7.28077	7.74106	7.60936	7.44416	7.73798
tRNA	NT_167190	tRNA-Val	4624255-4624327	human	7.25161	225	7.18023	7.27956	6.99428	7.28106	7.19785	7.35242	6.87766	7.34997	7.20687	6.9659	7.2669	6.84442	7.39088	7.19375	7.62368	7.41694	7.54826	6.86848	7.02827	7.40727	7.69515	7.08062	7.13167	7.32372	7.00424	7.25556	7.15298	6.34365	7.32149	7.48515	7.33747	7.28675	7.13036	7.40592	7.20382	7.21204	7.41262	7.59147	7.50286	7.00755	7.16979	6.85067	7.02571
tRNA	NT_005403	tRNA-Ala	7466699-7466770	human	7.18635	231	7.63584	7.60056	8.27827	7.3351	7.19631	7.25334	6.55157	6.71335	6.98675	7.17429	8.11816	7.2611	7.43616	7.30735	7.66255	7.08096	6.77264	6.25914	6.31659	7.37087	7.49817	8.61817	7.60153	7.45375	7.467	7.34817	6.97079	7.87451	7.39989	7.9398	7.68107	6.84447	7.23313	7.59436	6.94815	7.47121	7.11419	7.75455	7.09898	8.08066	7.18966	7.73128	7.65443
tRNA	M31637	tRNA-Glu		human	7.00866	243	7.5091	7.44698	8.11135	7.39717	6.80023	6.66827	6.97612	6.54074	7.03896	6.93949	7.70301	7.82119	7.03459	7.27005	7.77483	6.8879	6.25933	6.47622	5.75083	6.66262	7.58199	8.46084	7.54142	7.0114	6.98393	6.91819	7.54567	7.40243	7.44357	7.6289	7.0524	6.93159	7.27426	7.47317	6.869	7.10859	6.57418	7.20087	6.62596	7.77077	7.29416	6.94729	7.74178
tRNA	NT_004487	tRNA-Arg	10600043-10600116	human	6.96213	246	7.16075	7.24488	7.84808	6.63795	7.36558	6.71068	6.66068	6.79003	6.91789	6.97991	7.11112	7.83589	6.938	7.09021	6.68607	6.80934	6.39006	6.58337	6.84666	6.88909	7.6106	8.12052	7.44383	6.8081	6.82595	7.21134	7.16395	6.82013	6.72982	7.38946	6.86968	6.95569	7.1109	7.17706	7.16299	7.38651	7.08237	7.3885	6.55304	7.75245	6.97225	7.42753	7.16696
tRNA	NT_010783	tRNA-Arg	31290165-31290237	human	6.90882	253	7.69542	6.99169	8.0275	7.36024	6.45061	5.98546	6.59173	6.48187	6.80379	6.78815	7.66905	7.47982	6.70299	7.50231	7.45702	6.74331	6.30369	6.1095	5.58459	6.66234	7.14722	8.01892	7.4669	6.773	7.41219	7.03966	6.81243	7.4475	7.03627	7.47339	6.9906	6.59933	6.47913	7.18197	6.77681	7.13825	6.90752	6.98721	6.77447	6.43533	7.39262	7.17188	7.28102
tRNA	NW_003871088	tRNA-Arg	79908-79980	human	6.8007	264	6.73863	7.60109	7.23346	7.19761	6.55731	7.28089	6.60232	6.16608	6.82939	6.32256	7.18717	7.11119	7.08203	6.68647	7.45405	6.41231	5.99571	6.31714	5.9211	6.71094	7.53214	7.73821	7.14292	7.51728	6.55878	6.77002	6.73483	6.49157	7.4171	7.47394	7.25981	7.00909	7.50766	7.21329	6.75763	6.86537	6.48445	7.07761	7.30672	7.9692	7.25279	7.19069	7.24403
tRNA	NT_011255	tRNA-Val	4664647-4664719	human	6.72992	273	6.43093	6.71204	6.88883	7.33289	7.07545	6.98411	6.46179	6.77213	6.50648	6.61993	7.08147	6.71514	6.41742	6.57219	7.64584	7.03194	7.05604	6.36519	6.72103	6.48016	6.80414	6.78442	7.41809	6.826	6.56421	6.67575	6.65392	6.68489	7.48746	6.66661	6.56507	7.43087	6.55195	6.87196	6.88453	6.55289	6.92897	6.72938	6.38755	7.44265	6.64616	6.47149	6.63272
tRNA	NT_007592	tRNA-Val	27636327-27636399	human	6.69554	277	6.40743	6.41722	6.19365	6.45867	6.84979	6.95834	6.17698	6.87159	6.53188	6.46062	7.12984	5.44726	6.72738	6.35274	6.91808	6.8554	7.25944	6.7145	6.78709	7.20999	6.77595	5.96567	6.17874	6.5824	6.16372	6.35176	5.8119	6.33096	6.59895	6.61193	6.38579	6.5887	6.17152	6.65145	6.6091	6.72184	7.37205	7.29094	7.22879	6.11351	6.52392	6.6219	6.04023
tRNA	NT_167190	tRNA-Pro	21252664-21252735	human	6.66298	281	6.62705	6.5908	6.93164	6.68859	6.98845	6.80385	6.30692	6.93324	6.40773	6.47685	7.0157	6.06843	6.54536	6.58094	6.90292	6.77301	7.104	6.22302	6.22956	6.87657	7.12151	6.88447	6.68346	6.83292	6.35614	6.66853	6.19497	6.42504	6.58831	6.87343	6.62832	6.50406	6.43377	7.03212	6.80658	6.72872	6.82666	7.11894	6.70127	6.62325	6.32659	6.59288	6.66315
tRNA	NT_004487	tRNA-Val	783308-783378	human	6.50316	298	6.29765	7.05029	7.47221	6.31869	5.88787	7.77104	5.85361	5.10997	6.93508	4.88036	7.05717	7.01057	6.48222	5.51866	8.57847	6.08322	5.53314	6.32198	5.90027	7.25634	7.68093	5.27793	6.05445	7.57759	7.23577	7.27996	6.58681	6.24991	7.97501	6.80121	5.18106	6.88585	7.62466	5.73844	7.33187	5.09459	6.49891	5.28588	5.77957	6.06943	6.36303	7.50396	6.54313
tRNA	NW_003871056	tRNA-Gly	859310-859380	human	6.49927	299	6.72659	6.4567	5.3425	8.09425	6.48815	5.51191	6.29919	6.69785	5.63348	7.15714	7.14159	5.94331	6.46829	7.03151	5.59755	6.73904	6.63564	5.19855	4.76713	5.08127	6.53241	7.15474	7.63771	5.67981	5.49818	5.1639	5.42262	6.13537	5.89048	6.97679	7.12721	6.69228	5.19125	7.0574	5.2457	6.89594	6.17237	6.89347	6.8302	6.77658	6.56752	5.55336	6.61944
tRNA	NT_011109	tRNA-OTHER	18250078-18250163	human	6.4791	301	6.90532	6.91273	6.88533	7.37596	6.17079	6.38327	6.4582	5.91062	6.50396	6.18836	6.78463	7.1105	6.46038	6.65921	7.54204	6.1827	5.70128	5.45167	5.23155	6.34173	7.48588	6.78304	6.80879	6.95928	6.49892	6.61753	6.16859	6.03097	6.87696	7.00085	5.95023	6.36417	6.96228	6.96566	6.58377	6.29686	6.54802	6.47071	6.55336	6.71177	6.8859	6.49249	6.87258
tRNA	tRNA-Asp,AF037471			human	6.38579	305	6.10064	5.56226	6.68535	8.63386	5.07675	7.10861	7.4026	6.11299	7.05174	5.56226	6.78157	8.64779	6.42469	5.89413	8.11006	6.10606	4.59359	4.91733	3.40533	5.73402	5.89413	6.03782	7.13084	7.33967	6.86115	6.85816	7.47544	5.18982	8.22309	6.54985	4.32745	6.4068	7.44626	5.56624	6.87921	4.82928	6.51936	4.69182	5.25968	6.72379	6.72581	6.70894	7.49304
tRNA	NT_010718	tRNA-Gly	19367549-19367619	human	6.18521	323	6.41636	5.92174	6.79403	7.30886	8.0418	7.39259	5.81063	5.98392	5.97275	5.55917	6.99567	6.50151	5.67371	5.63097	7.01072	7.73333	6.37539	5.06301	4.8858	6.40069	5.66492	6.43197	6.86577	8.31821	7.42254	6.31531	5.77386	6.15187	7.25656	6.25002	6.1404	6.41373	5.73961	6.23468	5.66922	6.13158	6.0246	6.40548	6.25987	6.47413	6.27134	8.77568	8.23643
tRNA	NT_004487	tRNA-His	644470-644541	human	6.04056	335	5.29776	5.71707	6.46984	6.14327	6.63034	6.66785	5.23905	6.7421	5.61092	6.14028	6.43236	5.16673	6.02233	5.97413	5.72873	5.91735	6.86212	5.15486	6.13487	6.3849	6.14998	5.76433	5.9714	6.42921	6.08054	6.09103	4.97632	5.46268	5.70837	6.36502	6.16977	6.06662	5.54065	6.03824	5.94873	6.07776	6.10076	6.15634	6.49091	5.5618	5.79117	5.81248	5.18269
tRNA	M55605	tRNA-Tyr		human	6.02914	337	6.71084	5.95156	6.8938	5.7005	6.10049	5.56362	5.11738	5.99625	5.72378	5.9269	6.41622	6.54244	6.00638	6.51877	5.64751	6.26153	5.5986	5.54146	5.40488	6.09949	7.02017	6.93927	6.17538	5.97878	5.85746	6.38995	5.93721	5.73874	5.87451	6.31413	6.08531	5.92273	5.80054	6.58405	6.40199	5.95244	5.73432	6.43096	6.11251	6.89506	6.00397	6.20944	6.57848
tRNA	NT_008046	tRNA-Met	37443019-37443091	human	6.02203	339	6.47142	6.41234	6.76364	6.6863	5.7354	5.70805	5.76638	5.44067	5.80845	5.44405	6.30067	6.71668	5.96722	6.45081	6.72344	5.85764	4.84034	5.24958	4.65893	5.81521	6.78523	6.62349	6.59986	6.48108	5.90119	6.20573	5.90189	5.26986	6.22789	6.52589	5.55626	5.71224	6.40127	6.4813	6.08933	5.85681	6.45462	6.21501	6.22417	6.27945	6.49943	6.2192	6.32666
tRNA	NT_010718	tRNA-Trp	19014868-19014939	human	6.00841	341	6.29643	6.32698	6.7591	6.50397	6.06373	5.99998	5.56055	5.6892	5.95247	5.89635	6.49607	6.29752	6.0703	6.40051	6.27333	5.52836	5.49632	5.27929	4.58992	5.77074	6.43898	7.17091	6.17173	6.3443	5.97968	6.07077	5.56633	6.441	6.5232	6.64733	6.0099	5.80723	6.20904	6.35444	5.78019	6.06493	5.95785	6.18814	5.96631	6.44969	6.29375	6.46712	6.3303
tRNA	X04779	tRNA-Tyr		human	5.97877	346	5.22422	6.17141	6.53311	6.10001	6.06043	5.82753	6.26275	5.63421	5.98975	5.87185	6.01157	6.56396	5.69172	5.19413	6.43912	5.72365	6.39914	5.41757	5.86551	5.74943	6.23366	6.53049	5.97294	5.89809	6.11812	5.60744	6.20669	5.49878	5.61785	6.12241	6.14288	5.87823	6.09815	5.86777	5.22014	6.26143	5.698	5.63473	5.77568	6.26754	6.07635	6.08034	6.59251
tRNA	K00255	tRNA-Val		human	5.61019	385	5.98489	6.00929	6.04597	6.27578	6.14206	5.36372	5.48525	6.36537	4.92261	4.9244	5.47339	6.70577	4.94183	5.60482	5.21254	5.80111	5.36607	5.97302	5.7332	5.39821	5.98669	6.18582	6.23494	5.98204	6.04724	5.13383	5.5454	4.11543	5.93377	5.97103	5.37587	5.8889	6.48608	4.92751	5.69553	6.0478	5.73927	4.49668	5.08226	6.22507	5.56476	6.18715	6.51046
tRNA	K00254	tRNA-Val		human	5.51808	395	5.5212	5.51808	5.51853	3.81715	5.18338	5.15983	6.67867	4.8484	5.9831	5.74485	5.58724	5.58268	5.52316	5.09391	5.51984	5.00637	5.56136	6.24443	5.27955	5.23685	6.19927	5.75575	5.02503	4.05023	5.14954	6.06274	6.01359	5.55139	4.63509	5.11333	5.71372	4.90841	4.72651	6.26167	5.59645	5.3727	5.70067	6.23845	5.53474	5.99617	5.53651	5.21314	5.56051
tRNA	NT_029419	tRNA-Trp	61041336-61041407	human	5.4566	401	5.41684	5.71719	5.97894	5.27807	5.54508	5.43391	5.54819	5.36332	5.29819	5.43179	5.36003	6.3776	5.33349	5.55057	5.27915	5.36571	5.44648	4.75584	4.98733	5.37789	5.80582	6.11446	5.87722	5.40195	5.38098	5.69879	5.86497	5.40664	5.58771	5.67992	5.4069	5.49487	5.74255	6.12356	5.62056	5.58042	5.44493	5.61672	5.28103	6.00423	5.68265	5.98101	6.28305
tRNA	NT_011255	tRNA-Gly	4664082-4664153	human	5.27469	425	5.24149	4.80073	5.33256	5.87178	4.94687	5.58167	4.87012	4.93367	5.14196	5.01223	5.53901	5.14742	5.49792	5.31277	5.95319	5.08967	5.02486	4.67589	4.43988	5.04726	5.64397	5.09702	5.43668	5.56239	5.15418	5.03606	4.63958	4.22255	5.67372	5.5603	5.23838	5.46715	5.43389	5.20323	5.1501	5.26213	5.24979	4.88789	5.5251	5.44445	5.38291	5.19869	5.02778
tRNA	K00209	tRNA-Gly		human	5.22928	431	5.78285	5.87886	5.62134	6.32528	4.25842	4.85434	4.90182	4.55141	5.13078	4.78771	5.66198	5.81071	4.95734	5.62525	6.12826	4.50731	4.6832	4.46763	4.19088	5.06981	6.46997	5.80146	5.27093	5.76047	5.51685	5.3164	5.2461	4.9941	5.70703	6.00768	4.85568	4.9906	5.37817	5.39762	5.11514	5.20497	5.29088	5.34274	5.22302	5.5657	5.83274	5.54606	5.54288
tRNA	X15813	tRNA-Gln		human	5.20353	439	5.48318	5.05408	5.97431	4.0858	4.5449	4.13746	4.5767	6.20755	4.3176	6.05408	5.41104	5.61305	3.99596	5.09664	5.16078	4.51023	6.31901	4.47637	6.0537	5.79665	5.26947	5.96614	5.66259	4.79976	5.71426	6.21908	3.58996	5.09167	4.16009	5.45649	4.85383	5.77469	5.84283	6.00589	4.76755	4.8615	6.06617	6.21054	4.41858	4.50721	5.32035	5.83212	5.21681
tRNA	NT_007592	tRNA-Gln	27699135-27699206	human	5.10426	461	5.06897	4.86526	5.70609	4.76671	5.16031	4.95099	4.66556	5.36147	4.72104	4.86526	5.13904	5.12928	5.23947	5.03576	5.29978	5.21978	5.12149	4.28858	4.66524	4.95568	5.55659	5.73406	5.17681	5.03096	4.98585	4.97904	4.59671	4.73406	4.72429	5.27652	5.14724	4.94483	5.07842	5.12755	4.95289	5.12755	5.16695	5.15719	5.29501	5.50882	5.12687	5.01986	5.27253
tRNA	NT_007592	tRNA-Val	27198405-27198477	human	5.06926	470	4.4926	4.70346	4.6175	5.10732	5.11488	5.56962	4.79798	5.64783	4.87593	4.70346	5.49721	4.14579	4.70804	4.78711	5.61087	5.09233	5.56267	4.93608	5.52289	5.39254	5.05014	4.42047	4.60772	4.91007	4.71528	4.72494	4.3453	4.6835	5.27068	5.0643	4.88597	5.08582	4.59553	4.76768	4.91746	4.97918	5.44352	5.19781	5.10727	4.83144	5.15651	4.71942	4.38484
tRNA	X15814	tRNA-Gln		human	5.06583	471	4.7321	5.53805	4.40799	5.47246	6.20036	5.92825	5.51652	4.05901	6.22085	3.70154	4.07095	4.95051	5.8564	5.60072	4.77603	5.94387	5.12698	5.02011	5.0651	5.09741	6.20442	4.78657	4.49937	5.2846	4.42464	3.91338	5.82219	3.11672	5.28073	4.73296	5.45023	3.6466	4.5723	4.51872	5.64268	5.39623	5.00543	5.41868	5.65449	6.02817	4.58592	5.07084	5.73363
tRNA	NT_007592	tRNA-Val	27143288-27143360	human	5.04448	474	5.05726	5.37268	5.39192	5.46061	4.92382	5.19718	4.52409	4.70351	4.80351	4.8581	5.88788	4.57925	5.32482	5.23598	5.87501	5.13399	5.14764	4.64631	3.94038	5.46233	5.65101	5.25383	5.26291	5.50528	5.01107	4.85511	3.89241	5.36931	5.2156	5.48204	4.95848	4.7276	5.05699	5.07534	4.90499	5.07534	5.32725	5.88463	5.73558	5.1776	4.81684	5.27944	5.09135
tRNA	HG983791	tRNA-Glu		human	5.02076	479	4.92639	4.92662	4.96617	5.02615	5.19367	5.2301	4.39076	5.17591	4.65509	4.99877	5.53807	3.86569	5.22193	4.82093	5.37297	4.89266	5.61839	4.75669	5.0664	5.12882	4.87339	5.0039	4.53356	4.77066	4.57039	4.71169	4.74838	4.75997	5.02541	5.30642	5.05644	4.77539	4.37622	5.12472	5.07283	5.32111	5.24108	5.38458	5.56751	4.94893	4.71758	4.60324	4.70406
[truncated: 149 more columns]
