# Supplementary material for: Plasma extracellular RNA profiles in healthy and cancer patients
Source: Sci Rep. 2016 Jan 20;6:19413. doi: 10.1038/srep19413 (PMC4726401; doi:10.1038/srep19413)
Supplement: Supplementary Table S2 [file srep19413-s2.xls]

## Sheet: Table S2
Table S2. miRNA isoforms identified by RNA-seq from 192 subjects
miRNA Isoforms	Sequence	Average Read Count per sample (N=192)
hsa-miR-99a-5p.1	AACCCGTAGATCCGATCTTGT	250294
hsa-miR-129-5p.1	CTTTTTGCGGTCTGGGCTTGC	114648
hsa-miR-22-3p.1	AAGCTGCCAGTTGAAGAACTGT	110825
hsa-miR-128-3p.1	TCACAGTGAACCGGTCTCTTT	91118
hsa-miR-320a.1	AAAAGCTGGGTTGAGAGGGCGA	56699
hsa-miR-181a-5p.1	AACATTCAACGCTGTCGGTGA	54360
hsa-miR-9-3p.1	ATAAAGCTAGATAACCGAAAGT	53483
hsa-miR-100-5p.1	AACCCGTAGATCCGAACTTGTG	41907
hsa-miR-9-5p.1	TCTTTGGTTATCTAGCTGTAT	40674
hsa-let-7i-5p.1	TGAGGTAGTAGTTTGTGCTGTT	35204
hsa-miR-100-5p.2	AACCCGTAGATCCGAACTTGT	33235
hsa-let-7i-5p.2	TGAGGTAGTAGTTTGTGCTGT	32106
hsa-miR-128-3p.2	TCACAGTGAACCGGTCTCTT	29540
hsa-miR-181b-5p.1	AACATTCATTGCTGTCGGTG	28754
hsa-miR-99a-5p.2	GACCCGTAGATCCGATCTTGT	26809
hsa-miR-433-3p.1	ATCATGATGGGCTCCTCGGTGT	25166
hsa-miR-9-3p.2	ATAAAGCTAGATAACCGAA	23996
hsa-miR-181b-5p.2	AACATTCATTGCTGTCGGTGG	23760
hsa-miR-99b-5p.1	CACCCGTAGAACCGACCTTGC	23725
hsa-miR-21-5p.1	TAGCTTATCAGACTGATGTTG	23231
hsa-let-7b-5p.1	TGAGGTAGTAGGTTGTGTGG	23009
hsa-miR-30d-5p.1	TGTAAACATCCCCGACTGGAAG	21570
hsa-miR-148a-3p.1	TCAGTGCACTACAGAACTTTGT	20379
hsa-miR-181a-5p.2	AACATTCAACGCTGTCGGTG	18912
hsa-miR-451a.1	AAACCGTTACCATTACTGAGT	18513
hsa-miR-92a-3p.1	TATTGCACTTGTCCCGGCCTGT	17505
hsa-miR-143-3p.1	TGAGATGAAGCACTGTAGCTC	16742
hsa-miR-181b-5p.3	AACATTCATTGCTGTCGGT	16163
hsa-miR-532-5p.1	CATGCCTTGAGTGTAGGACTGT	15708
hsa-miR-21-5p.2	TAGCTTATCAGACTGATGTTGA	15393
hsa-miR-124-3p.1	TAAGGCACGCGGTGAATGCC	14692
hsa-miR-99a-5p.3	AACCCGTAGATCCGATCTTGTG	14462
hsa-miR-125b-5p.1	TCCCTGAGACCCTAACTTGT	14281
hsa-miR-381-3p.1	TATACAAGGGCAAGCTCTCTGT	14060
hsa-miR-320a.2	AAAAGCTGGGTTGAGAGGGCG	14051
hsa-miR-378a-3p.1	ACTGGACTTGGAGTCAGAAGGC	12979
hsa-miR-181a-5p.3	AACATTCAACGCTGTCGGTGAGT	12686
hsa-miR-100-5p.3	AACCCGTAGATCCGAACTTG	12620
hsa-miR-27b-3p.1	TTCACAGTGGCTAAGTTCTG	12411
hsa-miR-127-3p.1	TCGGATCCGTCTGAGCTTGG	12405
hsa-miR-30e-5p.1	TGTAAACATCCTTGACTGGAAGCT	12116
hsa-miR-99a-5p.4	AACCCGTAGATCCGATCTTGC	11171
hsa-miR-320a.3	AAAAGCTGGGTTGAGAGGGCGT	11104
hsa-miR-124-3p.2	TAAGGCACGCGGTGAATGC	10684
hsa-miR-101-3p.1	TACAGTACTGTGATAACTGAA	10177
hsa-miR-3074-5p.1	GTTCCTGCTGAACTGAGCCA	10056
hsa-miR-30a-5p.1	TGTAAACATCCTCGACTGGAAG	10039
hsa-miR-24-3p.1	TGGCTCAGTTCAGCAGGAAC	9983
hsa-miR-99a-5p.5	AACCCGTAGATCCGATCTTG	9595
hsa-miR-27b-3p.2	TTCACAGTGGCTAAGTTCT	9327
hsa-miR-101-3p.2	TACAGTACTGTGATAACTGA	9125
hsa-miR-323a-3p.1	CACATTACACGGTCGACCTCT	8656
hsa-miR-30a-5p.2	TGTAAACATCCTCGACTGGAAGCT	8585
hsa-let-7b-5p.2	TGAGGTAGTAGGTTGTGTGGT	8563
hsa-miR-128-3p.3	TCACAGTGAACCGGTCTCTTTT	8377
hsa-miR-760.1	CGGCTCTGGGTCTGTGGGGAGT	8264
hsa-miR-27b-3p.3	TTCACAGTGGCTAAGTTCTGC	7879
hsa-miR-128-3p.4	TCACAGTGAACCGGTCTCT	7655
hsa-miR-423-5p.1	TGAGGGGCAGAGAGCGAGACTTT	7167
hsa-miR-3184-3p.1	AAAGTCTCGCTCTCTGCCCCTCA	7061
hsa-miR-26a-5p.1	TTCAAGTAATCCAGGATAGGCT	6888
hsa-miR-30d-5p.2	TGTAAACATCCCCGACTGGAAGC	6632
hsa-miR-101-3p.3	TACAGTACTGTGATAACTGAAG	6587
hsa-miR-30a-5p.3	TGTAAACATCCTCGACTGGAAGC	6548
hsa-miR-127-3p.2	TCGGATCCGTCTGAGC	6525
hsa-miR-129-5p.2	CTTTTTGCGGTCTGGGCTTGT	6485
hsa-miR-143-3p.2	TGAGATGAAGCACTGTAGCTCT	6427
hsa-let-7b-5p.3	TGAGGTAGTAGGTTGTGTGGTT	6203
hsa-let-7g-5p.1	TGAGGTAGTAGTTTGTACAGT	6010
hsa-miR-320a.4	AAAAGCTGGGTTGAGAGGGCGAA	5812
hsa-miR-30e-5p.2	GTAAACATCCTTGACTGGAAGCT	5356
hsa-miR-410-3p.1	AATATAACACAGATGGCCTGT	5346
hsa-miR-29a-3p.1	TAGCACCATCTGAAATCGGTT	5324
hsa-miR-219b-5p.1	AGATGTCCAGCCACAATTCT	5282
hsa-miR-219a-2-3p.1	AGAATTGTGGCTGGACATCT	5231
hsa-miR-30d-5p.3	TGTAAACATCCCCGACTGGAAGCT	5050
hsa-miR-378a-3p.2	ACTGGACTTGGAGTCGGAAGGC	4885
hsa-miR-218-5p.1	TTGTGCTTGATCTAACCATGT	4883
hsa-miR-9-5p.2	TCTTTGGTTATCTAGCTGT	4860
hsa-miR-151a-3p.1	CTAGACTGAAGCTCCTTGAGG	4728
hsa-miR-22-3p.2	AAGCTGCCAGTTGAAGAACTGC	4721
hsa-miR-9-3p.3	ATAAAGCTAGATAACCGAAAG	4703
hsa-miR-181b-5p.4	AACATTCATTGCTGTCGGTGA	4452
hsa-miR-21-5p.3	TAGCTTATCAGACTGATGTTGAC	4412
hsa-miR-378a-3p.3	ACTGGACTTGGAGTCAGAAGG	4316
hsa-miR-432-5p.1	TCTTGGAGTAGGTCATTGGGT	4287
hsa-miR-181a-5p.4	AACATTCAACGCTGTCGGT	4266
hsa-miR-181a-5p.5	AACATTCAACGCTGTCGGTGAG	4142
hsa-miR-129-5p.3	CTTTTTGCGGTCTGGGCTTG	4126
hsa-miR-9-3p.4	TAAAGCTAGATAACCGAAAGT	4116
hsa-miR-99b-5p.2	CACCCGTAGAACCGACCTTG	4111
hsa-miR-320a.5	AAAAGCTGGGTTGAGAGGGCGAT	4104
hsa-miR-125b-5p.2	TCCCTGAGACCCTAACTTG	4051
hsa-miR-24-3p.2	TGGCTCAGTTCAGCAGGAACAG	4027
hsa-miR-221-3p.1	AGCTACATTGTCTGCTGGGTTT	4022
hsa-miR-125b-5p.3	TCCCTGAGACCCTAACTTGTG	3851
hsa-miR-132-3p.1	TAACAGTCTACAGCCATGGTCG	3768
hsa-let-7i-5p.3	TGAGGTAGTAGTTTGTGCTG	3737
hsa-miR-221-3p.2	AGCTACATTGTCTGCTGGGTTTC	3505
hsa-miR-148b-3p.1	TCAGTGCATCACAGAACTTTGT	3493
hsa-miR-30d-5p.4	TGTAAACATCCCCGACTGGAA	3456
hsa-miR-127-3p.3	TCGGATCCGTCTGAGCTTGGCT	3440
hsa-let-7i-5p.4	TGAGGTAGTAGTTTGTGCTGTTT	3425
hsa-miR-181b-5p.5	AACATTCATTGCTGTCGGTGT	3356
hsa-miR-486-5p.1	TCCTGTACTGAGCTGCCCCGA	3347
hsa-miR-99a-5p.6	AACCCGTAGATCCGATCTTGTGA	3315
hsa-miR-136-3p.1	CATCATCGTCTCAAATGAGTCT	3023
hsa-miR-185-5p.1	TGGAGAGAAAGGCAGTTCCTGA	2933
hsa-let-7b-5p.4	TGAGGTAGTAGGTTGTGTGGTTT	2914
hsa-miR-181b-5p.6	AACATTCATTGCTGTCGGTGGGT	2882
hsa-miR-340-5p.1	TTATAAAGCAATGAGACTGATT	2829
hsa-miR-125a-5p.1	TCCCTGAGACCCTTTAACCTGT	2745
hsa-miR-99b-5p.3	CACCCGTAGAACCGACCTTGCG	2698
hsa-miR-328-3p.1	CTGGCCCTCTCTGCCCTTCCGT	2636
hsa-miR-22-3p.3	AAGCTGCCAGTTGAAGAACT	2628
hsa-miR-486-5p.2	TCCTGTACTGAGCTGCCCCGAG	2602
hsa-miR-16-5p.1	TAGCAGCACGTAAATACTGGC	2589
hsa-miR-92b-3p.1	TATTGCACTCGTCCCGGCCTCC	2588
hsa-miR-423-3p.1	AGCTCGGTCTGAGGCCCCTCAGT	2588
hsa-miR-660-5p.1	TACCCATTGCATATCGGAGTTGT	2537
hsa-miR-181b-5p.7	AACATTCATTGCTGTCGGTGGG	2505
hsa-miR-219a-2-3p.2	AGAATTGTGGCTGGACATCTGT	2499
hsa-miR-433-3p.2	ATCATGATGGGCTCCTCGGTG	2480
hsa-let-7c-5p.1	TGAGGTAGTAGGTTGTATGGTT	2472
hsa-miR-140-3p.1	ACCACAGGGTAGAACCACGGA	2462
hsa-miR-9-3p.5	TAAAGCTAGATAACCGAA	2455
hsa-miR-423-5p.2	TGAGGGGCAGAGAGCGAGACT	2454
hsa-miR-146a-5p.1	TGAGAACTGAATTCCATGGGTT	2450
hsa-miR-320b.1	AAAAGCTGGGTTGAGAGGGC	2440
hsa-miR-143-3p.3	TGAGATGAAGCACTGTAGCT	2430
hsa-miR-760.2	CGGCTCTGGGTCTGTGGGGAG	2426
hsa-miR-3184-3p.2	AGTCTCGCTCTCTGCCCCTCA	2386
hsa-miR-99a-5p.7	GACCCGTAGATCCGATCTTGTG	2368
hsa-miR-128-3p.5	TCACAGTGAACCGGTCTCTTC	2357
hsa-miR-656-3p.1	AATATTATACAGTCAACCTCT	2287
hsa-miR-320a.6	AAAAGCTGGGTTGAGAGGGC	2287
hsa-miR-744-5p.1	TGCGGGGCTAGGGCTAACAGC	2221
hsa-miR-126-5p.1	CATTATTACTTTCGGTACGCG	2207
hsa-miR-181a-5p.6	AACATTCAACGCTGTCGGTGAGA	2194
hsa-miR-326.1	CCTCTGGGCCCTTCCTCCAGT	2165
hsa-miR-9-3p.6	ATAAAGCTAGATAACCGAAAGC	2165
hsa-miR-125b-5p.4	TCCCTGAGACCCTAACTTGTGA	2153
hsa-miR-381-3p.2	TATGCAAGGGCAAGCTCTCTGT	2139
hsa-miR-222-3p.1	AGCTACATCTGGCTACTGGGT	2086
hsa-miR-181d-5p.1	AACATTCATTGTTGTCGGTGG	2083
hsa-let-7b-5p.5	TGAGGTAGTAGGTTGTGT	2047
hsa-miR-889-3p.1	TTAATATCGGACAACCATTGT	2019
hsa-miR-30d-5p.5	TGTAAACATCCCCGACTGGA	2004
hsa-miR-708-3p.1	CAACTAGACTGTGAGCTTCT	1988
hsa-miR-128-3p.6	TCACAGTGAACCGGTCTCTTTC	1964
hsa-miR-185-5p.2	TGGAGAGAAAGGCAGTTCCTG	1936
hsa-miR-9-5p.3	TCTTTGGTTATCTAGCTGTATGA	1900
hsa-miR-378a-3p.4	ACTGGACTTGGAGTCAGAAGGA	1900
hsa-miR-30a-5p.4	TGTAAACATCCTCGACTGGAA	1865
hsa-miR-451a.2	AAACCGTTACCATTACTGAG	1860
hsa-miR-9-5p.4	TCTTTGGTTATCTAGCTGTATG	1855
hsa-miR-22-3p.4	AAGCTGCCAGTTGAAGAAC	1848
hsa-miR-30e-5p.3	TGTAAACATCCTTGACTGGAAG	1801
hsa-miR-151a-3p.2	CTAGACTGAAGCTCCTTGAG	1793
hsa-miR-378a-3p.5	CTGGACTTGGAGTCAGAAGGC	1787
hsa-miR-3184-3p.3	AAGTCTCGCTCTCTGCCCCTCA	1774
hsa-miR-382-5p.1	GAAGTTGTTCGTGGTGGATTCG	1768
hsa-miR-423-5p.3	TGAGGGGCAGAGAGCGAGACTT	1764
hsa-miR-99a-5p.8	AACCCGTAGATCCGATCTTGG	1763
hsa-miR-101-3p.4	TACAGTACTGTGATAACTGAAA	1701
hsa-miR-126-3p.1	TCGTACCGTGAGTAATAATGCG	1609
hsa-miR-379-5p.1	TGGTAGACTATGGAACGTAG	1605
hsa-let-7a-5p.1	TGAGGTAGTAGGTTGTATAG	1603
hsa-miR-3591-3p.1	AAACACCATTGTCACACTCCA	1589
hsa-miR-122-5p.1	TGGAGTGTGACAATGGTGTTT	1588
hsa-miR-30d-5p.6	TGTAAACATCCCCGACTGG	1578
hsa-miR-21-5p.4	TAGCTTATCAGACTGATGT	1566
hsa-miR-99a-5p.9	AACCCGTAGATCCGATCTT	1557
hsa-miR-125b-1-3p.1	ACGGGTTAGGCTCTTGGGAGT	1511
hsa-miR-100-5p.4	AACCCGTAGATCCGAACTTGTGT	1504
hsa-let-7d-3p.1	CTATACGACCTGCTGCCTTTCT	1476
hsa-miR-100-5p.5	AACCCGTAGATCCGAACTTGC	1440
hsa-let-7i-5p.5	TGAGGTAGTAGTTTGTGCTGC	1426
hsa-miR-136-3p.2	ATCATCGTCTCAAATGAGTCT	1405
hsa-miR-138-5p.1	AGCTGGTGTTGTGAATC	1391
hsa-miR-27b-3p.4	TTCACAGTGGCTAAGTTCTGA	1366
hsa-miR-432-5p.2	TCTTGGAGTAGGTCATTGGG	1356
hsa-miR-105-5p.1	TCAAATGCTCAGACTCCTGTGG	1326
hsa-miR-140-3p.2	TACCACAGGGTAGAACCACGGA	1324
hsa-miR-127-3p.4	TCGGATCCGTCTGAGCTTGGCTTT	1308
hsa-miR-125b-2-3p.1	ACAAGTCAGGCTCTTGGGACCT	1306
hsa-let-7i-5p.6	TGAGGTAGTAGTTTGTGCTGTC	1292
hsa-miR-9-5p.5	TCTTTGGTTATCTAGCTGTAC	1284
hsa-miR-433-3p.3	ATCATGATGGGCTCCTCGGTGC	1282
hsa-miR-1224-5p.1	GTGAGGACTCGGGAGGTGG	1276
hsa-miR-23a-3p.1	ATCACATTGCCAGGGAATTCC	1263
hsa-miR-320a.7	AAAGCTGGGTTGAGAGGGCGA	1260
hsa-miR-206.1	TGGAATGTAAGGAAGTGTGTGG	1244
hsa-miR-151a-3p.3	CTAGACTGAAGCTCCTTGAGGA	1243
hsa-miR-30a-5p.5	TGTAAACATCCTCGACTGG	1235
hsa-miR-29a-3p.2	TAGCACCATCTGAAATCGGT	1232
hsa-miR-330-3p.1	CAAAGCACACGGCCTGCAGAGA	1223
hsa-miR-432-5p.3	TCTTGGAGTAGGTCATTGGGTGT	1220
hsa-miR-99b-5p.4	CACCCGTAGAACCGACCT	1213
hsa-miR-330-5p.1	TCTCTGGGCCTGTGTCTTAG	1182
hsa-miR-22-3p.5	AAGCTGCCAGTTGAAGAACTGA	1180
hsa-miR-140-3p.3	TACCACAGGGTAGAACCACGG	1171
hsa-miR-885-5p.1	TCCATTACACTACCCTGCCTCT	1166
hsa-miR-27a-3p.1	TTCACAGTGGCTAAGTTCCG	1164
hsa-miR-221-3p.3	AGCTACATTGTCTGCTGGGTT	1155
hsa-let-7b-5p.6	TGAGGTAGTAGGTTGTGTGA	1121
hsa-miR-222-3p.2	AGCTACATCTGGCTACTGGGTCTCT	1117
hsa-miR-340-5p.2	TTATAAAGCAATGAGACTGAT	1115
hsa-miR-30d-5p.7	TGTAAACATCCCCGACTGGAAA	1111
hsa-miR-532-5p.2	CATGCCTTGAGTGTAGGACTG	1088
hsa-let-7i-5p.7	TGATGTAGTAGTTTGTGCTGTT	1070
hsa-miR-760.3	CGGCTCTGGGTCTGTGGGGAGC	1064
hsa-let-7a-5p.2	TGAGGTAGTAGGTTGTATAGTT	1062
hsa-miR-99a-5p.10	AACGCGTAGATCCGATCTTGT	1060
hsa-let-7a-5p.3	TGAGGTAGTAGGTTGTATAGT	1052
hsa-miR-127-3p.5	TCGGATCCGTCTGAGCTTG	1048
hsa-miR-10b-5p.1	TACCCTGTAGAACCGAATTTGT	1048
hsa-miR-320a.pooled	-	1047
hsa-miR-191-5p.1	CAACGGAATCCCAAAAGCAGCTG	1036
hsa-miR-34c-5p.1	AGGCAGTGTAGTTAGCTGATTGC	1015
hsa-miR-25-3p.1	CATTGCACTTGTCTCGGTCTGA	1014
hsa-miR-329-3p.1	AACACACCTGGTTAGCCTCTT	1001
hsa-miR-125a-3p.1	ACAGGTGAGGTTCTTGGGAGC	1000
hsa-miR-134-5p.1	TGTGACTGGTTGACCAGAGGGCG	997
hsa-miR-378a-3p.6	ACTGGACTTGGAGTCGGAAGG	993
hsa-miR-139-5p.1	TCTACAGTGCACGTGTCTCC	986
hsa-miR-30a-5p.6	TGTAAACATCCTCGACTGGA	981
hsa-miR-218-5p.2	TTGTGCTTGATCTAACCATGTGG	978
hsa-let-7i-5p.8	TGAGGTAGTAGTTTGTGCTGTTA	973
hsa-miR-25-3p.2	CATTGCACTTGTCTCGGTCTG	972
hsa-miR-186-5p.1	CAAAGAATTCTCCTTTTGGGCT	960
hsa-let-7i-5p.9	TGATGTAGTAGTTTGTGCTGT	959
hsa-miR-99a-5p.11	AGCCCGTAGATCCGATCTTGT	956
hsa-miR-1298-5p.1	TTCATTCGGCTGTCCAGATGT	942
hsa-miR-486-5p.3	TCCTGTACTGAGCTGCCCCGAGA	935
hsa-miR-204-3p.1	GCTGGGAAGGCAAAGGGACGT	919
hsa-miR-99a-5p.12	GACCCGTAGATCCGATCTTG	918
hsa-miR-99a-5p.13	AACCCGTAGATCCGATCTTGA	912
hsa-miR-339-3p.1	TGAGCGCCTCGACGACAGAGC	901
hsa-miR-128-3p.7	TCACAGTGAACCGGTCTCTC	890
hsa-miR-27b-3p.5	TTCACAGTGGCTAAGTTCTGT	881
hsa-miR-30e-5p.4	TGTAAACATCCTTGACTGGAAGC	881
hsa-miR-30a-5p.7	GTAAACATCCTCGACTGGAAGCT	877
hsa-miR-543.1	AAACATTCGCGGTGCACTTCTT	875
hsa-miR-127-3p.6	TCGGATCCGTCTGAGCTTGGCTT	872
hsa-miR-148a-3p.2	TCAGTGCACTACAGAACTTTGC	871
hsa-miR-320a.8	AAAAGCTGGGTTGAGAGGGCGAAT	862
hsa-let-7b-5p.7	TGAGGTAGTAGGTTGTGTG	854
hsa-miR-29a-3p.3	TAGCACCATCTGAAATCGG	843
hsa-let-7i-5p.10	TGAGGTAGTAGTTTGTGCT	838
hsa-miR-181d-5p.2	AACATTCATTGTTGTCGGTG	829
hsa-miR-92a-3p.2	TATTGCACTTGTCCCGGCCTGC	826
hsa-miR-10a-5p.1	TACCCTGTAGATCCGAATTTGT	815
hsa-miR-451a.3	AAACCGTTACCATTACTGAGTT	803
hsa-miR-361-5p.1	TTATCAGAATCTCCAGGGGTAC	803
hsa-miR-502-3p.1	AATGCACCTGGGCAAGGATTC	792
hsa-miR-100-5p.6	AACCCGTAGATCCGAACTTGTGA	786
hsa-miR-24-3p.3	TGGCTCAGTTCAGCAGGAACA	779
hsa-miR-92a-3p.3	TATTGCACTTGTCCCGGCCTG	774
hsa-miR-379-5p.2	TGGTAGACTATGGAACGTAGG	773
hsa-miR-181b-5p.8	AACATTCATTGCTGTCGGC	767
hsa-miR-139-5p.2	TCTACAGTGCACGTGTCTCCA	766
hsa-miR-127-3p.7	TCGGATCCGTCTGAGCTTGGC	765
hsa-let-7c-5p.2	TGAGGTAGTAGGTTGTATGGT	761
hsa-miR-451a.4	AAACCGTTACCATTACTGAGC	761
hsa-miR-99a-5p.14	AACCCGTAGATCCGATCT	759
hsa-miR-125b-2-3p.2	ACAAGTCAGGCTCTTGGGACT	758
hsa-miR-9-3p.7	TAAAGCTAGATAACCGAAAG	756
hsa-miR-151a-3p.4	CTAGACTGAAGCTCCTTGA	739
hsa-miR-340-5p.3	TTATAAAGCAATGAGACTGA	739
hsa-let-7g-5p.2	TGAGGTAGTAGTTTGTACAGTT	734
hsa-miR-219a-2-3p.3	AGAATTGTGGCTGGACATCTG	734
hsa-miR-129-5p.4	CTTGTTGCGGTCTGGGCTTGC	726
hsa-miR-676-3p.1	CCGTCCTAAGGTTGTTGAGTTT	720
hsa-miR-99a-5p.15	AACCCGTAGGTCCGATCTTGT	720
hsa-miR-128-3p.8	TCACAGTGAACCGGTC	716
hsa-miR-151a-3p.5	CTAGACTGAAGCTCCTTGAGA	714
hsa-miR-30e-5p.5	TGTAAACATCCTTGACTGGAAGCC	700
hsa-miR-320a.9	AAAAGCTGGGTTGAGAGGGCGATT	700
hsa-miR-320a.10	AAAAGCTGGGTTGAGAGGGCGC	699
hsa-miR-451a.5	AAACCGTTACCATTACTG	695
hsa-let-7b-5p.8	TGAGGTAGTAGGTTGTGTGT	695
hsa-miR-22-3p.6	AAGCTGCCAGTTGAAGAACTGG	692
hsa-miR-129-5p.5	CGTTTTGCGGTCTGGGCTTGC	690
hsa-miR-379-5p.3	TGGTAGACTATGGAACGT	689
hsa-miR-101-3p.5	TACAGTACTGTGATAACTG	686
hsa-miR-122-5p.2	TGGAGTGTGACAATGGTGTTTG	686
hsa-let-7g-5p.3	TGAGGTAGTAGTTTGTACAG	684
hsa-miR-181a-5p.7	AACATTCAACGCTGTCGGTGT	683
hsa-miR-181b-5p.9	AACATTCATTGCTGTCGGTGGGA	681
hsa-miR-432-5p.4	TCTTGGAGTAGGTCATTGGGTG	678
hsa-miR-30a-5p.pooled	-	677
hsa-miR-124-3p.3	TAAGGCACGCGGTGAATGCT	677
hsa-miR-9-5p.6	TCTTTGGTTATCTAGCTGTAA	674
hsa-miR-124-3p.4	TAAGGCACGCGGTGAATGCCA	673
hsa-miR-320a.11	AAAAGCTGGGTTGAGAGGGCGAG	673
hsa-let-7b-5p.9	TGATGTAGTAGGTTGTGTGG	671
hsa-miR-299-3p.1	TATGTGGGACGGTAAACCGCTT	670
hsa-miR-381-3p.3	TATACAAGGGCAAGCTCTCTGC	665
hsa-miR-29a-3p.4	TAGCACCATCTGAAATC	661
hsa-let-7i-5p.11	TGAGGTAGTAGTTTGTGCTGTTG	660
hsa-miR-21-5p.5	TAGCTTATCAGACTGATGTT	658
hsa-miR-148b-3p.2	TCAGTGCATCACAGAACTTTG	655
hsa-miR-127-3p.pooled	-	653
hsa-miR-30d-5p.pooled	-	649
hsa-miR-760.4	CGGCTCTGGGTCTGTGGGG	633
hsa-miR-495-3p.1	AAACAAACATGGTGCACTTCTT	633
hsa-miR-181a-5p.pooled	-	632
hsa-let-7b-5p.pooled	-	630
hsa-miR-101-3p.6	TACAGTACTGTGATAACTGAAT	630
hsa-miR-100-5p.7	GACCCGTAGATCCGAACTTGTG	626
hsa-miR-191-5p.2	CAACGGAATCCCAAAAGCAG	626
hsa-miR-760.5	CGGCTCTGGGTCTGTGGGGA	624
hsa-miR-148a-3p.3	TCATTGCACTACAGAACTTTGT	623
hsa-miR-30e-5p.pooled	-	622
hsa-miR-134-5p.2	TGTGACTGGTTGACCAGAGGGC	619
hsa-let-7f-5p.1	TGAGGTAGTAGATTGTATAGTT	619
hsa-miR-125b-5p.5	TCCCTGAGACCCTAACTTGC	618
hsa-miR-502-3p.2	AATGCACCTGGGCAAGGATTCA	614
hsa-miR-22-5p.1	AGTTCTTCAGTGGCAAGCTTT	613
hsa-miR-320a.12	AAAAGCTGGGTTGAGAGGGCGAAA	613
hsa-miR-146a-5p.2	TGAGAACTGAATTCCATGGGT	611
hsa-miR-152-3p.1	TCAGTGCATGACAGAACTTGG	610
hsa-miR-200a-3p.1	TAACACTGTCTGGTAACGATGCT	609
hsa-miR-99b-5p.5	CACCCGTAGAACCGACCTTGT	609
hsa-miR-9-3p.8	TAAAGCTAGATAACCGAAAGTA	609
hsa-miR-378a-3p.7	ACTGGACTTGGAGTCAGAAGGCT	607
hsa-miR-99b-5p.6	CACCCGTAGAACCGACCTT	597
hsa-miR-181a-5p.8	AACATTCAACGCTGTCGGTGAGC	586
hsa-miR-221-3p.4	AGCTACATTGTCTGCTGGGT	584
hsa-let-7d-3p.2	CTATACGACCTGCTGCCTTTC	575
hsa-miR-1224-5p.2	GTGAGGACTCGGGAGGTGT	574
hsa-miR-381-3p.4	TATACAGGGGCAAGCTCTCTGT	568
hsa-miR-125b-2-3p.3	ACAAGTCAGGCTCTTGGGACC	568
hsa-miR-129-5p.6	CTTTTTGCGGTCTGGGCTTGA	566
hsa-miR-9-3p.9	ATAAAGCTAGATAACCGAAAGA	566
hsa-miR-140-3p.4	ACCACAGGGTAGAACCACGG	565
hsa-miR-181b-5p.pooled	-	564
hsa-let-7d-5p.1	AGAGGTAGTAGGTTGCATAG	564
hsa-miR-532-5p.3	ATGCCTTGAGTGTAGGACTGT	563
hsa-miR-1246.1	ATGGATTTTTGGAGCC	563
hsa-let-7f-5p.2	TGAGGTAGTAGATTGTATAGT	562
hsa-miR-676-3p.2	CCGTCCTAAGGTTGTTGAGTT	560
hsa-miR-140-5p.1	CAGTGGTTTTACCCTATGGTAG	560
hsa-miR-25-3p.3	CATTGCACTTGTCTCGGTCT	559
hsa-miR-320a.13	AAAAGCTGGGTTGAGAGGGCGG	556
hsa-miR-99a-5p.pooled	-	552
hsa-miR-9-3p.pooled	-	548
hsa-let-7f-5p.3	TGAGGTAGTAGATTGTATAG	546
hsa-miR-378a-3p.8	ACTGGACTTGGAGTCAGAAGGT	546
hsa-miR-129-5p.7	CCTTTTGCGGTCTGGGCTTGC	542
hsa-miR-129-5p.8	CTTTTTGCGGTCTGGGCTT	540
hsa-miR-99a-5p.16	AACCCGTAGATCCGGTCTTGT	525
hsa-miR-138-5p.2	AGCTGGTGTTGTGAATCAGGC	521
hsa-miR-100-5p.8	GACCCGTAGATCCGAACTTGT	520
hsa-miR-9-5p.pooled	-	519
hsa-miR-378a-3p.pooled	-	518
hsa-miR-125b-2-3p.4	TCACAAGTCAGGCTCTTGGGAC	516
hsa-miR-143-3p.4	TGATATGAAGCACTGTAGCTC	515
hsa-miR-9-5p.7	TCTTTGGTTATCTAGCTGTAG	514
hsa-miR-99a-5p.17	AACCCGTAGATCCGATC	514
hsa-miR-486-5p.4	TCCTGTACTGAGCTGCCCCGAGT	512
hsa-let-7i-5p.pooled	-	512
hsa-miR-320a.14	AAAAGCTGGGTTGAGAGGGCGTT	512
hsa-miR-181b-5p.10	AACATTCATTGCTGTCGGTA	511
hsa-miR-1246.2	AATGGATTTTTGGAGCC	511
hsa-miR-744-5p.2	TGCGGGGCTAGGGCTAACAGCA	511
hsa-miR-486-5p.5	TCCTGTACTGAGCTGCCCCG	506
hsa-miR-379-5p.4	TGGTGGACTATGGAACGTAG	504
hsa-miR-378a-3p.9	ACTGGACTTGGAGTCAGAAGGCA	501
hsa-miR-125b-2-3p.5	ACAAGTCAGGCTCTTGGGAC	501
hsa-miR-127-3p.8	TCGGATCCGTCTGAGCTT	500
hsa-miR-30a-5p.8	TGTAAACATCCTCGACTGGAAGCC	498
hsa-miR-320a.15	AAAGCTGGGTTGAGAGGGCG	496
hsa-miR-99a-5p.18	ATCCCGTAGATCCGATCTTGT	495
hsa-miR-29a-3p.5	TAGCACCATCTGAAATCGGTTT	495
hsa-miR-181b-5p.11	AACATTCATTGCTGTCGGTT	494
hsa-miR-486-3p.1	CGGGGCAGCTCAGTACAGGA	494
hsa-miR-874-3p.1	CTGCCCTGGCCCGAGGGACCGA	494
hsa-miR-9-5p.8	TCTTTGGTTATCTAGCTGTA	489
hsa-miR-140-3p.5	TACCACAGGGTAGAACCACG	482
hsa-miR-16-5p.2	TAGCAGCACGTAAATACTGGCG	482
hsa-miR-99b-3p.1	CAAGCTCGTGTCTGTGGGTCCG	481
hsa-miR-101-3p.pooled	-	480
hsa-miR-151a-3p.6	CTAGACTGAAGCTCCTTGAGT	477
hsa-miR-378a-3p.10	CTGGACTTGGAGTCAGAAGG	476
hsa-let-7b-5p.10	TGAGGTAGTAGGTTGTG	476
hsa-miR-99a-5p.19	AACCCGTAGACCCGATCTTGT	472
hsa-miR-151a-3p.7	CTAGACTGAAGCTCCTTGAGGAA	465
hsa-miR-129-2-3p.1	AAGCCCTTACCCCAAAAAGC	463
hsa-miR-124-3p.5	TAATGCACGCGGTGAATGCC	463
hsa-miR-181d-5p.3	AACATTCATTGTTGTCGGT	463
hsa-miR-299-3p.2	TATGTGGGACGGTAAACCGCT	461
hsa-miR-125b-5p.pooled	-	461
hsa-miR-181a-5p.9	AACATTCAACGCTGTCGGTGG	458
hsa-miR-23a-3p.2	ATCACATTGCCAGGGAATTC	453
hsa-miR-151a-3p.8	CTAGACTGAAGCTCCTTGAGGT	452
hsa-miR-21-5p.pooled	-	450
hsa-miR-22-3p.7	GAGCTGCCAGTTGAAGAACTGT	447
hsa-miR-22-3p.8	AGGCTGCCAGTTGAAGAACTGT	447
hsa-miR-9-3p.10	ATAAAGCTAGATAACCGA	446
hsa-miR-99a-5p.20	GACCCGTAGATCCGATCTTGTGA	444
hsa-miR-26a-1-3p.1	CCTATTCTTGGTTACTTGGACG	444
hsa-miR-101-3p.7	TACAGTACTGTGATAACTGAAGA	443
hsa-miR-221-3p.pooled	-	441
hsa-miR-873-3p.1	GAGACTGATGAGTTCCCGGGA	441
hsa-miR-27a-3p.2	TTCACAGTGGCTAAGTTCCGA	438
hsa-miR-100-5p.9	AACCCGTAGATCCGAACT	432
hsa-miR-148a-3p.4	TCAGTGCACTACAGAACTTTG	430
hsa-let-7c-5p.3	TGAGGTAGTAGGTTGTATGG	428
hsa-miR-660-5p.2	TACCCATTGCATATCGGAGTTG	428
hsa-miR-323a-3p.2	CACATTACACGGTCGACCTCC	426
hsa-miR-100-5p.10	AACCCGTAGATCCGAACTT	425
hsa-miR-22-3p.9	AAGCTGCTAGTTGAAGAACTGT	424
hsa-let-7i-3p.1	CTGCGCAAGCTACTGCCTTGC	422
hsa-miR-28-3p.1	CACTAGATTATGAGCTCCTGG	421
hsa-miR-320a.16	AAAGGCTGGGTTGAGAGGGCGA	418
hsa-miR-93-5p.1	CAAAGTGCTGTTCGTGCAGGTAG	417
hsa-miR-99a-5p.21	AACCCGTAGATCTGATCTTGT	416
hsa-miR-22-3p.10	AAGGTGCCAGTTGAAGAACTGT	416
hsa-miR-378a-3p.11	ACTTGACTTGGAGTCAGAAGGC	416
hsa-miR-320a.17	AAAAGCTGGGTTGAGAGGGCGAGA	414
hsa-miR-27a-3p.3	TTCACAGTGGCTAAGTTCC	413
hsa-miR-99a-5p.22	AACCCGTGGATCCGATCTTGT	409
hsa-miR-363-3p.1	AATTGCACGGTATCCATCTGT	409
hsa-miR-99b-5p.pooled	-	408
hsa-miR-181b-5p.12	AACATTCATTGCTGTCGGTGGA	407
hsa-miR-129-2-3p.2	AAGCCCTTACCCCAAAAAGCAT	406
hsa-miR-22-3p.11	AAGCTGCCAGTTGAAGAACTG	403
hsa-miR-128-3p.9	TCACAGTGAACCGGTCTCC	403
hsa-miR-432-5p.pooled	-	402
hsa-miR-22-3p.12	AAGCTGCCAGTTGAGGAACTGT	402
hsa-miR-92b-3p.2	TATTGCACTCGTCCCGGCCTC	402
hsa-miR-125a-5p.2	TCCCTGAGACCCTTTAACCTGTG	401
hsa-miR-128-3p.pooled	-	400
hsa-miR-125a-5p.3	TCCCTGAGACCCTTTAACCTG	399
hsa-miR-143-3p.5	TGAGATGAAGCACTGTAGCTCG	399
hsa-miR-128-3p.10	TCACAGTGAACCGGTCTCTTTTT	398
hsa-miR-486-5p.pooled	-	395
hsa-miR-101-3p.8	TACAGTACTGTGATAACTGAC	395
hsa-miR-409-3p.1	GAATGTTGCTCGGTGAACCCCT	392
hsa-miR-9-3p.11	AGAAAGCTAGATAACCGAAAGT	388
hsa-miR-100-5p.pooled	-	388
hsa-miR-3184-3p.pooled	-	388
hsa-let-7b-5p.11	TGAGGTAGTAGGTTGTGTGGC	387
hsa-miR-9-3p.12	ATAAAGCTAGATAACTGAAAGT	387
hsa-miR-760.6	CGGCTCTGGGTCTGTGGGGAGA	387
hsa-miR-501-3p.1	AATGCACCCGGGCAAGGATTCC	381
hsa-miR-335-5p.1	TCAAGAGCAATAACGAAAAATG	380
hsa-miR-451a.6	AAACCGTTACCATTACTGAGTTT	379
hsa-let-7e-5p.1	TGAGGTAGGAGGTTGTATAG	378
hsa-miR-433-3p.4	ATCATGATGGGCTCCTCGGT	376
hsa-miR-423-5p.pooled	-	375
hsa-miR-30a-5p.9	TGTAAACATCCTCGACTGGAAA	373
hsa-miR-222-3p.3	AGCTACATCTGGCTACTGGGTCTC	371
hsa-miR-30a-3p.1	CTTTCAGTCGGATGTTTGCAG	370
hsa-miR-101-3p.9	TACAGTACTGTGATAACTGAAC	370
hsa-miR-191-5p.3	CAACGGAATCCCAAAAGCAGCT	370
hsa-miR-330-3p.2	GCAAAGCACACGGCCTGCAGAGA	369
hsa-miR-370-3p.1	GCCTGCTGGGGTGGAACCTGGT	369
hsa-miR-151a-3p.pooled	-	367
hsa-miR-26a-5p.2	TTCAAGTAATCCAGGATAGGCC	365
hsa-let-7d-5p.2	AGAGGTAGTAGGTTGCATAGT	360
hsa-miR-326.2	CCTCTGGGCCCTTCCTCCAGTT	356
hsa-miR-99a-5p.23	AACCCGTAGATCCGATCTTGTA	356
hsa-miR-103b.1	ATAGCCCTGTACAATGCTGCT	356
hsa-let-7g-5p.4	TGAGGTAGTAGTTTGTAC	355
hsa-miR-107.1	AGCAGCATTGTACAGGGCTAT	355
hsa-miR-9-5p.9	CTTTGGTTATCTAGCTGTAT	354
hsa-miR-22-3p.13	AAGCTGCCAGTTGGAGAACTGT	353
hsa-miR-127-3p.9	TCGTATCCGTCTGAGCTTGG	353
hsa-miR-103a-3p.1	AGCAGCATTGTACAGGGCTAT	353
hsa-miR-143-3p.6	TGAGATGAAGCACTGTAGCTT	353
hsa-miR-432-5p.5	TCTTGGAGTAGGTCATTGGGTGG	353
hsa-miR-124-3p.6	TAAGGCACGCGGTGAATGT	352
hsa-miR-186-5p.2	CAAAGAATTCTCCTTTTGGGC	351
hsa-miR-143-3p.7	TGAGATGAAGCACTGTAGCTCC	349
hsa-miR-126-3p.2	CGTACCGTGAGTAATAATGCG	348
hsa-miR-125b-5p.6	TCCCTGAGACCCTAACT	347
hsa-miR-361-3p.1	CCCCCAGGTGTGATTCTGATTTGC	346
hsa-miR-320a.18	AAAAGCTGGGTTGAGAGGGCGAAG	345
hsa-miR-128-3p.11	TCAGAGTGAACCGGTCTCTTT	345
hsa-miR-181a-5p.10	AACATTCAACGCTGTCGG	345
hsa-miR-128-3p.12	TCACAGTGAACCGGTCTCTTTA	341
hsa-miR-127-3p.10	TCGGATCCGTCTGAGCTTGGT	337
hsa-miR-222-3p.4	AGCTACATCTGGCTACTGGG	336
hsa-miR-27b-3p.pooled	-	335
hsa-miR-219a-2-3p.pooled	-	335
hsa-miR-99a-5p.24	ACCCGTAGATCCGATCTTGT	334
hsa-let-7a-3p.1	CTATACAATCTACTGTCTTTCT	332
hsa-miR-125b-2-3p.6	ACAAGTCAGGCTCTTGGGACCTT	330
hsa-miR-124-3p.7	TAATGCACGCGGTGAATGC	329
hsa-miR-330-3p.pooled	-	329
hsa-miR-92a-3p.4	ATTGCACTTGTCCCGGCCTGT	327
hsa-miR-129-5p.pooled	-	327
hsa-miR-128-3p.13	TCACAGTGAGCCGGTCTCTTT	326
hsa-miR-20a-5p.1	TAAAGTGCTTATAGTGCAGGTAG	324
hsa-miR-22-3p.14	AAGCTGCCAGTTGAAGGACTGT	323
hsa-miR-425-5p.1	AATGACACGATCACTCCCGTTG	323
hsa-miR-191-5p.4	CAACGGAATCCCAAAAGC	322
hsa-miR-1224-5p.3	GTGAGGACTCGGGAGGTG	322
hsa-miR-218-5p.3	TTGTGCTTGATCTAACCATGTGA	321
hsa-let-7b-5p.12	TGAGGTAGTAGGTTGTGTGGTAT	321
hsa-miR-219b-5p.2	AGATGTCCAGCCACAATTCTC	321
hsa-miR-378a-3p.12	ACTGGACTTGGAGTCAGAAG	319
hsa-miR-181d-5p.4	AACATTCATTGTTGTCGGTGGGT	318
hsa-miR-219a-2-3p.4	AGAATTGTGGCTGGACATC	315
hsa-miR-16-5p.3	TAGCAGCACGTAAATACTGG	315
hsa-miR-125b-5p.7	TCCCTGAGACCCTAACTTGTGT	314
hsa-miR-378c.1	ACTGGACTTGGAGTCAGAAG	313
hsa-miR-222-3p.5	AGCTACATCTGGCTACTGGGTCT	313
hsa-miR-22-3p.15	AAGCTGCCGGTTGAAGAACTGT	313
hsa-miR-181d-5p.5	AACATTCATTGTTGTCGGTGGGTT	312
hsa-miR-221-3p.5	AGCTACATTGTCTGCTGGGTTTCT	312
hsa-miR-760.pooled	-	312
hsa-miR-140-3p.6	ACCACAGGGTAGAACCACGGAAA	311
hsa-miR-378a-3p.13	CTGGACTTGGAGTCGGAAGGC	310
hsa-miR-99a-5p.25	AACCTGTAGATCCGATCTTGT	310
hsa-miR-30e-5p.6	GTAAACATCCTTGACTGGAAGCC	309
hsa-miR-219b-5p.3	GATGTCCAGCCACAATTCT	309
hsa-miR-124-3p.8	TAAGGCACGCGGTGAATG	307
hsa-miR-490-3p.1	CAACCTGGAGGACTCCATGCTG	306
hsa-miR-9-3p.13	ATAAAGCTAGATAACCGAAAGTA	306
hsa-miR-126-3p.3	CGTACCGTGAGTAATAATGCGT	306
hsa-miR-29a-3p.pooled	-	302
hsa-miR-451a.pooled	-	302
hsa-miR-92b-3p.3	TATTGCACTCGTCCCGGCCTCT	300
hsa-miR-432-5p.6	TCTTGGAGTAGGTCATTGG	297
hsa-miR-125b-5p.8	TCCCTGAGACCCTAAC	297
hsa-miR-99a-5p.26	AACCCGTAGATCCGATCTTGTGT	296
hsa-miR-128-3p.14	CCACAGTGAACCGGTCTCTTT	294
hsa-miR-24-3p.4	TGGCTCAGTTCAGCAGGAAT	293
hsa-miR-22-3p.16	ATGCTGCCAGTTGAAGAACTGT	293
hsa-miR-760.7	CGGCTCTGGGTCTGTGGGGAGTT	292
hsa-miR-9-3p.14	ATAAAGCTAGATAACCGAAAGG	290
hsa-miR-9-3p.15	ATAAAGCTAGATAACCGAAA	290
hsa-miR-30c-5p.1	TGTAAACATCCTACACTCTCAGC	289
hsa-miR-181d-5p.pooled	-	289
hsa-miR-125b-5p.9	TCCCTGAGACCCTAACTT	289
hsa-miR-30d-5p.8	TGTAAACATCCCCGACTGGAAGCC	289
hsa-miR-146a-5p.3	TGAGAACTGAATTCCATGGGTTT	288
hsa-miR-3074-5p.2	ATTCCTGCTGAACTGAGCCA	288
hsa-miR-320a.19	AAAAGCTGGGTTGAGGGGGCGA	288
hsa-miR-222-3p.pooled	-	287
hsa-miR-139-3p.1	TGGAGACGCGGCCCTGTTGG	286
hsa-miR-34c-5p.2	AGGCAGTGTAGTTAGCTGATT	284
hsa-miR-221-3p.6	AGCTACATTGTCTGCTGGG	282
hsa-miR-181b-5p.13	AACATTCATTGCTGTCGG	282
hsa-miR-495-3p.2	AAACAAACATGGTGCACTTCT	281
hsa-miR-128-3p.15	TCACAGTGGACCGGTCTCTTT	281
hsa-miR-24-3p.pooled	-	279
hsa-miR-3529-3p.1	ACAACAAAATCACTAGTCTTCCA	278
hsa-miR-219a-2-3p.5	AGAATTGTGGCTGGACATCC	276
hsa-miR-7-5p.1	TGGAAGACTAGTGATTTTGTTGT	276
hsa-miR-411-5p.1	TAGTAGACCGTATAGCGTAC	276
hsa-miR-409-3p.2	AATGTTGCTCGGTGAACCCCT	276
hsa-miR-199a-3p.1	ACAGTAGTCTGCACATTGGTT	275
hsa-miR-181a-3p.1	ACCATCGACCGTTGATTGT	274
hsa-miR-219b-5p.4	GGATGTCCAGCCACAATTCT	274
hsa-miR-330-3p.3	CAAAGCACACGGCCTGCAGAGAG	274
hsa-miR-199b-3p.1	ACAGTAGTCTGCACATTGGTT	271
hsa-miR-99a-5p.27	AACCCGTAGATCCGATCCTGT	269
hsa-miR-181a-5p.11	AACGTTCAACGCTGTCGGTGA	268
hsa-miR-889-3p.2	TTAATATCGGACAACCATTG	267
hsa-miR-320b.2	AAAAGCTGGGTTGAGAGGG	265
hsa-miR-9-3p.16	ATAAAGCTAGATAACCGAAGGT	265
hsa-miR-132-5p.1	ACCGTGGCTTTCGATTGTTAC	264
hsa-miR-28-3p.2	CACTAGATTATGAGCTCCTGGA	264
hsa-miR-132-3p.2	AACAGTCTACAGCCATGGTCG	264
hsa-miR-127-3p.11	TCGGATCCGTCTGAGCTTGGA	263
hsa-miR-320a.20	AAAAGCTGGGTTGAGAGGG	263
hsa-miR-126-3p.4	CGTACCGTGAGTAATAATGC	263
hsa-miR-23b-3p.1	ATCACATTGCCAGGGATT	262
hsa-miR-328-3p.2	CTGGCCCTCTCTGCCCTTCCGA	262
hsa-miR-127-5p.1	CTGAAGCTCAGAGGGCTCTGA	262
hsa-miR-320c.1	AAAAGCTGGGTTGAGAGGG	262
hsa-miR-128-3p.16	TTACAGTGAACCGGTCTCTTT	261
hsa-miR-92a-3p.5	TATTGCACTTGTCCCGGCCTGA	261
hsa-miR-100-5p.11	AACCCGTAGGTCCGAACTTGT	261
hsa-miR-139-5p.3	TCTACAGTGCACGTGTCTCCAG	261
hsa-miR-381-3p.5	TATACAAGGGCAAGCTCTCTG	260
hsa-miR-128-3p.17	TCGCAGTGAACCGGTCTCTTT	259
hsa-miR-29a-3p.6	TAGCACCATCTGAAATCGGTTA	259
hsa-miR-767-5p.1	TGCACCATGGTTGTCTGAGC	258
hsa-miR-218-5p.4	TTGTGCTTGATCTAACCATG	257
hsa-miR-9-5p.10	TCTGTGGTTATCTAGCTGTAT	256
hsa-miR-1296-5p.1	TTAGGGCCCTGGCTCCATCTCC	256
hsa-miR-377-3p.1	ATCACACAAAGGCAACTTTTGT	256
hsa-miR-330-3p.4	AAAGCACACGGCCTGCAGAGA	256
hsa-miR-22-3p.17	AAGCCGCCAGTTGAAGAACTGT	256
hsa-miR-320a.21	AAAAGCTGGGTTGAGAGGGCGAC	256
hsa-miR-92a-3p.pooled	-	256
hsa-miR-192-5p.1	CTGACCTATGAATTGACAGC	252
hsa-miR-132-3p.3	TAACAGTCTACAGCCATGGTCGT	251
hsa-miR-23b-3p.2	ATCACATTGCCAGGGATTAC	249
hsa-miR-132-5p.2	ACCGTGGCTTTCGATTGTT	248
hsa-miR-23a-3p.3	ATCACATTGCCAGGGATT	248
hsa-miR-423-3p.2	AGCTCGGTCTGAGGCCCCTCAGA	248
hsa-let-7b-5p.13	TGATGTAGTAGGTTGTGTGGT	247
hsa-miR-9-3p.17	ATAGAGCTAGATAACCGAAAGT	246
hsa-let-7i-5p.12	TGAGGTAGTAGTTTGTGC	246
hsa-let-7g-5p.5	TGAGGTAGTAGTTTGTACAGC	246
hsa-let-7b-5p.14	TGAGGTAGTAGGTTGTGTGGTC	245
hsa-miR-128-3p.18	TCACGGTGAACCGGTCTCTTT	244
hsa-miR-22-3p.pooled	-	244
hsa-miR-100-5p.12	AACCCGTAGATCCGAACTTGTA	243
hsa-let-7i-5p.13	TGAGGTAGTAGTTTGTGCTGG	242
hsa-miR-99a-5p.28	AACCCGTAGATACGATCTTGT	242
hsa-let-7a-5p.pooled	-	242
hsa-miR-1224-5p.4	GTGAGGACTCGGGAGGTGGA	242
hsa-miR-126-3p.5	TCGTACCGTGAGTAATAATGC	241
hsa-let-7c-5p.pooled	-	241
hsa-miR-433-3p.5	TCATGATGGGCTCCTCGGTGT	241
hsa-miR-191-5p.pooled	-	241
hsa-miR-128-3p.19	TCACAGTGAACCGGCCTCTTT	241
hsa-miR-99a-5p.29	AACCCGCAGATCCGATCTTGT	240
hsa-miR-181a-5p.12	AACATTCAACGCTGTCGGTA	239
hsa-miR-21-5p.6	TTATCAGACTGATGTTG	239
hsa-miR-100-5p.13	AACCCGTAGATCCGACCTTGT	238
hsa-let-7i-5p.14	TGAGGTAGTAGTTTGTGCTGA	238
hsa-miR-130a-3p.1	CAGTGCAATGTCAAAAGGGCAT	237
hsa-miR-433-3p.pooled	-	237
hsa-miR-433-3p.6	ATCATGATGGGCTCCTCGGTGG	237
hsa-miR-543.2	AAACATTCGCGGTGCACTTCT	237
hsa-miR-320a.22	TGGGTTGAGAGGGCGA	237
hsa-miR-107.2	AGCAGCATTGTACAGGGCT	236
hsa-miR-126-3p.6	TCGTACCGTGAGTAATAATG	235
hsa-miR-134-5p.3	TGTGACTGGTTGACCAGAGGG	235
hsa-miR-103b.2	AGCCCTGTACAATGCTGCT	234
hsa-miR-410-3p.2	AATATAACACAGATGGCCTGC	234
hsa-miR-126-3p.7	CGTACCGTGAGTAATAATGCGA	234
hsa-miR-103a-3p.2	AGCAGCATTGTACAGGGCT	234
hsa-miR-29c-3p.1	TAGCACCATTTGAAATCGGTT	233
hsa-miR-206.2	TGGAATGTAAGGAAGTGTGT	233
hsa-miR-140-3p.pooled	-	233
hsa-miR-132-3p.pooled	-	232
hsa-miR-143-3p.pooled	-	232
hsa-miR-99a-5p.30	AACCCGTAGATCCGACCTTGT	232
hsa-miR-129-5p.9	CTTTTTGCGGCCTGGGCTTGC	232
hsa-miR-9-3p.18	ACAAAGCTAGATAACCGAAAGT	230
hsa-miR-92b-3p.pooled	-	230
hsa-miR-181c-3p.1	ACCATCGACCGTTGAGTGGAC	230
hsa-miR-375.1	TTTGTTCGTTCGGCTCGCGTGA	230
hsa-miR-3529-3p.2	AACAACAAAATCACTAGTCTTCCA	229
hsa-let-7b-3p.1	CTATACAGCCTACTGCCTTCC	227
hsa-miR-423-5p.4	TGAGGGGCAGAGAGCGAGAC	227
hsa-miR-140-3p.7	ACCACAGGGTAGAACCACGGAA	227
hsa-miR-3184-3p.4	GTCTCGCTCTCTGCCCCTCA	226
hsa-let-7g-5p.pooled	-	225
hsa-miR-26a-5p.3	TTCAAGTAATCCAGGATAGGCTT	225
hsa-miR-22-3p.18	AAGCTGCCAGTCGAAGAACTGT	224
hsa-miR-129-5p.10	CATTTTGCGGTCTGGGCTTGC	224
hsa-miR-9-5p.11	TCTTTGGTTATCTAGCTGC	224
hsa-miR-99a-5p.31	NACCCGTAGATCCGATCTTGT	224
hsa-miR-124-3p.9	TAAGGCACGCGGTGAATGA	224
hsa-miR-484.1	TCAGGCTCAGTCCCCTCCCGAT	224
hsa-miR-320b.pooled	-	224
hsa-miR-383-5p.1	AGATCAGAAGGTGATTGTGGCT	223
hsa-miR-767-5p.2	TGCACCATGGTTGTCTGAGCAT	223
hsa-miR-320a.23	AAAAGCTGGGTTGAGAGGGAGA	223
hsa-miR-129-5p.11	CTTTTTGCGGTCTGGGCTTGCT	222
hsa-miR-381-3p.6	TATACAAGGGCAAGCTCTCT	221
hsa-miR-218-5p.5	TTGTGCTTGATCTAACCATGC	220
hsa-miR-128-3p.20	TCACAGTGAACCGGTCTCTTG	219
hsa-miR-433-3p.7	ATCATGATGGGCTCCTCGGTGA	219
hsa-miR-99a-5p.32	AACTCGTAGATCCGATCTTGT	219
hsa-miR-767-5p.3	TGCACCATGGTTGTCTGAGCATG	219
hsa-miR-330-3p.5	CAAAGCACACGGCCTGCAGAGAGT	218
hsa-miR-16-5p.4	TAGCAGCACGTAAATATTGGCG	218
hsa-miR-181b-5p.14	AACATTCATTGCTGTCGGTGC	217
hsa-miR-128-3p.21	TCACAGTGAACCGGTCTCTTTAA	217
hsa-miR-185-5p.pooled	-	217
hsa-miR-124-3p.pooled	-	215
hsa-miR-125b-1-3p.2	ACGGGTTAGGCTCTTGGGAG	215
hsa-miR-99a-5p.33	AACCCGTAGATCAGATCTTGT	214
hsa-miR-26a-5p.pooled	-	214
hsa-miR-21-5p.7	TAGCTTATCAGACTGATG	213
hsa-miR-423-3p.pooled	-	213
hsa-miR-181a-5p.13	GACATTCAACGCTGTCGGTGA	213
hsa-miR-181a-5p.14	AACATTCAACGCTGTCGGTGAA	213
hsa-miR-378c.2	ACTGGACTTGGAGTCAGA	212
hsa-miR-423-5p.5	TGATGGGCAGAGAGCGAGACTTT	212
hsa-miR-99a-5p.34	AATCCGTAGATCCGATCTTGT	212
hsa-miR-3184-3p.5	AAAGTCTCGCTCTCTGCCCATCA	211
hsa-miR-219a-5p.1	TGATTGTCCAAACGCAATTCT	211
hsa-miR-125a-5p.pooled	-	211
hsa-miR-100-5p.14	AACCCGTAGATCCGAACTTGG	211
hsa-miR-99a-5p.35	CGTAGATCCGATCTTGT	211
hsa-miR-378a-3p.14	ACTGGACTTGGAGTCAGA	210
hsa-miR-99b-3p.2	CAAGCTCGTGTCTGTGGGTCC	210
hsa-miR-378d.1	ACTGGACTTGGAGTCAGA	210
hsa-miR-219b-3p.1	AGAATTGCGTTTGGACAATCA	208
hsa-miR-22-3p.19	AAGCTGCCAGTTGAAGAGCTGT	208
hsa-miR-744-5p.3	TGCGGGGCTAGGGCTAACAGA	208
hsa-miR-204-3p.2	GCTGGGAAGGCAAAGGGACG	208
hsa-miR-124-3p.10	TAAGGCACGTGGTGAATGC	207
hsa-miR-129-5p.12	CTTTTTGCGGTCCGGGCTTGC	207
hsa-miR-320a.24	AGAAGCTGGGTTGAGAGGGCGA	206
hsa-miR-146a-5p.4	TGAGAACTGAATTCCATGGGTTG	206
hsa-miR-124-3p.11	TAAGGCACGCGGTGAATGCA	206
hsa-miR-222-3p.6	AGCTACATCTGGCTACTGGGA	206
hsa-miR-126-3p.pooled	-	206
hsa-miR-124-3p.12	TAAGGCACGCGGTGAAT	205
hsa-miR-143-3p.8	TGAGATGAAGCACTGTAGCTCA	205
hsa-miR-154-5p.1	TAGGTTATCCGTGTTGCCTTCG	205
hsa-miR-340-5p.pooled	-	205
hsa-miR-181d-5p.6	AACATTCATTGTTGTCGGTGA	205
hsa-miR-145-3p.1	ATTCCTGGAAATACTGTTCT	204
hsa-miR-129-5p.13	GTTTTTGCGGTCTGGGCTTGC	204
hsa-miR-423-3p.3	AGCTCGGTCTGAGGCCCCTCAG	204
hsa-miR-320a.25	GAAAGCTGGGTTGAGAGGGCGA	203
hsa-miR-181a-5p.15	AGCATTCAACGCTGTCGGTGA	203
hsa-miR-25-3p.pooled	-	203
hsa-miR-132-3p.4	TAACAGTCTACAGCCATGGTC	202
hsa-miR-320a.26	AAAAGCTGGGTTGAGAGGGCGAGT	201
hsa-miR-9-3p.19	GTAAAGCTAGATAACCGAAAGT	201
hsa-miR-760.8	CGGCTCTGGGTCTGTGGGGAT	200
hsa-miR-19b-3p.1	TGTGCAAATCCATGCAAAACTG	200
hsa-miR-181a-5p.16	AACATTCAACGCTGTCGGC	200
hsa-miR-423-5p.6	TGAGGGGCAGAGAGCGAGA	199
hsa-miR-146a-5p.pooled	-	199
hsa-miR-320a.27	AAAGCTGGGTTGAGAGGGCGT	198
hsa-miR-181b-5p.15	AACATTCATTGCTGTCGGA	198
hsa-miR-125b-2-3p.pooled	-	197
hsa-miR-320a.28	AAAAGCTGGGTTGGGAGGGCGA	197
hsa-miR-129-5p.14	CTCTTTGCGGTCTGGGCTTGC	197
hsa-miR-432-5p.7	TCTTGGAGTAGGTCATTGGGC	196
hsa-miR-885-3p.1	AGGCAGCGGGGTGTAGTGGAT	196
hsa-miR-129-5p.15	CTTTTCGCGGTCTGGGCTTGC	195
hsa-miR-136-3p.pooled	-	195
hsa-miR-328-3p.pooled	-	194
hsa-miR-99b-5p.7	CACCCGTAGAACCGACC	194
hsa-miR-127-3p.12	TCGGATCCGTCTGAGCTTGGCC	194
hsa-miR-320b.3	AAAAGCTGGGTTGAGAGG	193
hsa-miR-130a-3p.2	CAGTGCAATGTCAAAAGGGC	193
hsa-miR-21-5p.8	TAGCTTATCAGACTGATGTTGACT	193
hsa-miR-145-3p.2	ATTCCTGGAAATACTGTTCTT	193
hsa-miR-320c.2	AAAAGCTGGGTTGAGAGG	192
hsa-miR-3184-3p.6	TCTCGCTCTCTGCCCCTCA	192
hsa-miR-873-3p.2	GGAGACTGATGAGTTCCCGGGA	192
hsa-miR-9-3p.20	TAAAGCTAGATAACCGAAAGTAT	191
hsa-miR-497-5p.1	CAGCAGCACACTGTGGTTTGT	191
hsa-let-7d-5p.3	AGAGGTAGTAGGTTGCATAGTT	191
hsa-miR-100-5p.15	GACCCGTAGATCCGAACTTG	190
hsa-miR-760.9	CGGCTCTGGGTCTGTGGGGAA	190
hsa-miR-326.3	CCTCTGGGCCCTTCCTCC	190
hsa-miR-328-3p.3	CTGGCCCTCTCTGCCCTTCCG	190
hsa-miR-320a.29	AAAAGCTGGGTTGAGAGG	190
hsa-miR-320d.1	AAAAGCTGGGTTGAGAGG	189
hsa-miR-30e-5p.7	TGTAAACATCCTTGACTGGAAGCTT	188
hsa-miR-181b-5p.16	AACATTCATTGCTGTCGGTGGGTT	188
hsa-miR-100-5p.16	AACGCGTAGATCCGAACTTGTG	187
hsa-miR-330-3p.6	AAAGCACACGGCCTGCAGAGAG	187
hsa-miR-381-3p.pooled	-	187
hsa-miR-708-3p.2	ACTAGACTGTGAGCTTCTAGA	187
hsa-let-7i-5p.15	TGAGGTAGTAGTTTGTGCTGTTAT	187
hsa-miR-99a-5p.36	TACCCGTAGATCCGATCTTGT	186
hsa-miR-24-3p.5	TGGCTCAGTTCAGCAGGAACAGT	186
hsa-miR-30e-5p.8	TGTAAACATCCTTGACTGG	185
hsa-miR-744-5p.pooled	-	185
hsa-miR-103b.3	CATAGCCCTGTACAATGCTGCT	185
hsa-miR-99a-5p.37	AACCCGTAGATCCGATCTCGT	184
hsa-miR-139-5p.pooled	-	184
hsa-miR-29a-3p.7	TAGCACCATCTGAAATCGGTC	184
hsa-miR-127-3p.13	TCGTATCCGTCTGAGC	184
hsa-let-7f-5p.4	TGAGGTAGTAGATTGTAT	184
hsa-miR-129-5p.16	CTTTTTGCGGTCTGGGCTTT	183
hsa-miR-151a-3p.9	CTAGACTGAAGCTCCTTG	183
hsa-miR-181b-5p.17	AACATTCATTGCTGTCGGCG	183
hsa-let-7b-5p.15	TGATGTAGTAGGTTGTGTGGTT	183
hsa-miR-103a-3p.3	AGCAGCATTGTACAGGGCTATG	181
hsa-miR-219b-5p.pooled	-	181
hsa-let-7g-5p.6	TGATGTAGTAGTTTGTACAGT	181
hsa-miR-128-3p.22	TCACAGCGAACCGGTCTCTTT	180
hsa-miR-378a-3p.15	ACTGGACTTGGAGTCAGAAGGCG	180
hsa-miR-122-5p.pooled	-	180
hsa-miR-99a-5p.38	AACCCGTAGATCCAATCTTGT	180
hsa-miR-148b-3p.pooled	-	179
hsa-miR-136-5p.1	ACTCCATTTGTTTTGATGATGG	179
hsa-miR-128-3p.23	TCACAGTGAACCGGTCTCTTTAT	179
hsa-miR-744-5p.4	TGCGGGGCTAGGGCTAACAGT	178
hsa-miR-361-3p.2	CCCCCAGGTGTGATTCTGATTTG	177
hsa-miR-99a-5p.39	AACCCGTAGAGCCGATCTTGT	177
hsa-miR-708-3p.3	AACTAGACTGTGAGCTTCT	177
hsa-miR-382-5p.2	AAGTTGTTCGTGGTGGATTCG	176
hsa-miR-379-5p.pooled	-	176
hsa-miR-320a.30	AAAGCTGGGTTGAGAGGGCGAA	176
hsa-let-7e-5p.2	TGAGGTAGGAGGTTGTATAGT	176
hsa-miR-9-3p.21	AGAAAGCTAGATAACCGAA	175
hsa-miR-532-5p.4	CATGCCTTGAGTGTAGGACCGT	175
hsa-miR-411-5p.2	TAGTGGACCGTATAGCGTAC	175
hsa-miR-19b-3p.2	TGTGCAAATCCATGCAAAACTGT	175
hsa-miR-134-5p.4	TGTGACTGGTTGACCAGAGGGCGT	174
hsa-miR-127-5p.2	GAAGCTCAGAGGGCTCTGATTC	173
hsa-miR-320b.4	AAAAGCTGGGTTGAGAGGGCA	173
hsa-let-7i-5p.16	TGAGGTAGTAGTTTGTGCTGTTC	173
hsa-miR-3184-3p.7	AAAAGTCTCGCTCTCTGCCCCTCA	172
hsa-miR-204-5p.1	TTCCCTTTGTCATCCTATGCCT	172
hsa-miR-27b-3p.6	TTCACAGTGGCTAAGTTCTGCA	171
hsa-miR-708-3p.pooled	-	171
hsa-miR-326.pooled	-	170
hsa-miR-423-5p.7	TGAGGGGCAGAGAGCGAGACTTTT	170
hsa-miR-326.4	CCTCTGGGCCCTTCCTCCAG	170
hsa-miR-320b.5	AAAAGCTGGGTTGAGAGGGAA	170
hsa-miR-455-5p.1	TGTGCCTTTGGACTACATCGT	170
hsa-miR-181b-5p.18	ACATTCATTGCTGTCGGTGG	170
hsa-miR-25-3p.4	CATTGCACTTGTCTCGGTCTGT	169
hsa-miR-138-5p.pooled	-	169
hsa-miR-181d-5p.7	AACATTCATTGTTGTCGGTGT	168
hsa-miR-99a-5p.40	AACCCATAGATCCGATCTTGT	168
hsa-miR-10a-5p.2	ACCCTGTAGATCCGAATTTGT	168
hsa-miR-30d-5p.9	TGTAAACATCCCCGACTGGAAGT	168
hsa-miR-9-3p.22	TAAAGCTAGATAACCGAAAGC	167
hsa-miR-122-5p.3	TGGAGTGTGACAATGGTGTTTGA	167
hsa-miR-378a-3p.16	CTGGACTTGGAGTCAGAAGGA	167
hsa-miR-136-3p.3	CATCATCGTCTCAAATGAGTC	166
hsa-miR-490-5p.1	CCATGGATCTCCAGGTGGGT	166
hsa-miR-16-5p.5	TAGCAGCACGTAAATACTGGCGT	165
hsa-miR-9-3p.23	ATAAGGCTAGATAACCGAAAGT	165
hsa-miR-128-3p.24	TCACAGTGAACCGGTCCCTTT	165
hsa-miR-145-5p.1	GTCCAGTTTTCCCAGGAATCC	165
hsa-miR-100-5p.17	AACCCGTAGATCCGAACTTGCG	165
hsa-miR-320c.3	AAAAGCTGGGTTGAGAGGGT	164
hsa-miR-484.2	TCAGGCTCAGTCCCCTCCCGA	164
hsa-miR-433-3p.8	AGCATGATGGGCTCCTCGGTGT	164
hsa-miR-502-3p.3	AATGCACCTGGGCAAGGATT	164
hsa-miR-499a-5p.1	TTAAGACTTGCAGTGATGTTT	164
hsa-miR-320c.4	AAAAGCTGGGTTGAGAGGGA	163
hsa-miR-129-5p.17	CTTTTTGCGGTCTGGGCCTGC	163
hsa-miR-330-3p.7	CAAAGCACACGGCCTGCAGAG	162
hsa-miR-629-5p.1	TGGGTTTACGTTGGGAGAACT	162
hsa-miR-320a.31	AAAAGCTGGGTTGAGAGGGCGTTT	162
hsa-miR-129-5p.18	ATTTTTGCGGTCTGGGCTTGC	161
hsa-miR-181a-5p.17	AACATTCAACGCTGTCGGTGAGG	161
hsa-miR-221-3p.7	AGCTACATTGTCTGCTGGGTTC	161
hsa-miR-99a-5p.41	AACCCGTAGATTCGATCTTGT	160
hsa-let-7a-5p.4	TGAGGTAGTAGGTTGTAT	160
hsa-miR-128-3p.25	TCACAGTGAACCGGTCTCTTTG	160
hsa-miR-99a-5p.42	AACCCGTAGATCCGATTTTGT	160
hsa-miR-22-3p.20	AAGCTGCCAGCTGAAGAACTGT	160
hsa-miR-129-5p.19	CTTTTTGCGGTCTGGACTTGC	159
hsa-miR-218-5p.pooled	-	159
hsa-miR-26b-5p.1	TTCAAGTAATTCAGGATAGGT	159
hsa-miR-3184-3p.8	GAAGTCTCGCTCTCTGCCCCTCA	158
hsa-miR-129-5p.20	TTTTTGCGGTCTGGGCTTGC	157
hsa-miR-1224-5p.5	GTGAGGACTCGGGAGGTGA	157
hsa-miR-29c-3p.2	TAGCACCATTTGAAATCGGT	157
hsa-miR-320b.6	AAAAGCTGGGTTGAGAGGGAAA	157
hsa-miR-423-5p.8	TGAGGGGCAGAGAGCGAGACTTC	157
hsa-miR-660-5p.pooled	-	156
hsa-miR-125a-3p.2	ACAGGTGAGGTTCTTGGGAG	156
hsa-miR-140-3p.8	ACCACAGGGTAGAACC	156
hsa-miR-450b-5p.1	TTTTGCAATATGTTCCTGAAT	156
hsa-miR-148b-3p.3	TCAGTGCATCACAGAACTTTGC	156
hsa-miR-181b-5p.19	AACATTCATTGCTGTCGGTGGT	156
hsa-miR-140-3p.9	TACCACAGGGTAGAACCACGGACT	156
hsa-miR-136-3p.4	CATCATCGTCTCAAATGAGTCC	155
hsa-let-7c-5p.4	TGAGGTAGTAGGTTGTAT	155
hsa-miR-425-5p.2	AATGACACGATCACTCCCGTTGA	155
hsa-miR-9-3p.24	ATAAAGCTGGATAACCGAAAGT	155
hsa-miR-186-5p.pooled	-	155
hsa-miR-101-3p.10	TACAGTACTGTGATAACTGAAGT	154
hsa-miR-128-3p.26	TCACAGTGAACCGGTCTTTTT	154
hsa-miR-128-3p.27	TCACAGTGAATCGGTCTCTTT	153
hsa-miR-98-5p.1	TGAGGTAGTAAGTTGTATTGT	153
hsa-miR-329-3p.2	AACACACCTGGTTAGCCTCT	153
hsa-miR-411-5p.3	TAGTGGACCGTATAGCGTACG	152
hsa-miR-99a-5p.43	AACCCGTAGATCGGATCTTGT	152
hsa-miR-1298-5p.2	TTCATTCGGCTGTCCAGATGTA	152
hsa-miR-100-5p.18	AACGCGTAGATCCGAACTTGT	151
hsa-miR-181b-5p.20	AACGTTCATTGCTGTCGGTG	151
hsa-miR-127-3p.14	TCGGATCCGTCTGAGCTTGGCTTTT	151
hsa-miR-99a-5p.44	GACCCGTAGATCCGATCTT	150
hsa-let-7d-3p.pooled	-	149
hsa-miR-382-5p.pooled	-	149
hsa-let-7c-5p.5	TGAGGTAGTAGGTTGTATGGTTT	149
hsa-miR-1224-5p.6	GTGAGGACTCGGGAGGT	149
hsa-miR-3184-5p.1	GAGGGGCCTCAGACCGAGCT	148
hsa-miR-30a-5p.10	TGTAAACATCCTCGACTGGAAGT	148
hsa-miR-129-5p.21	CTTTTTGCGGTCTGGGCTTGCA	148
hsa-miR-433-3p.9	ATCGTGATGGGCTCCTCGGTGT	147
hsa-miR-92b-3p.4	TATTGCACTCGTCCCGGCCT	147
hsa-miR-423-3p.4	AGCTCGGTCTGAGGCCCCTC	147
hsa-miR-100-5p.19	AGCCCGTAGATCCGAACTTGTG	147
hsa-miR-27b-3p.7	TTCGCAGTGGCTAAGTTCTG	147
hsa-let-7f-5p.pooled	-	147
hsa-miR-30e-5p.9	TGTAAACATCCTTGACTGGA	146
hsa-miR-143-3p.9	TGAGATGAAGCACTGTAGCC	146
hsa-miR-10b-5p.2	TACCCTGTAGAACCGAATTTG	146
hsa-miR-129-5p.22	CTTTTTGCGGTCTGGGCTCGC	146
hsa-miR-191-5p.5	AACGGAATCCCAAAAGCAGCTG	145
hsa-miR-100-5p.20	AACCCGTAGGTCCGAACTTGTG	145
hsa-miR-221-3p.8	AGCTACATTGTCTGCTGGGTTTT	145
hsa-miR-99b-5p.8	CACCCGTAGAACCGACCTTGCGT	145
hsa-miR-652-3p.1	AATGGCGCCACTAGGGTTGT	145
hsa-miR-708-3p.4	AACTAGACTGTGAGCTTCTAGA	145
hsa-let-7b-5p.16	TGAGGTAGTAGGTTGTGTGGTTAT	144
hsa-miR-379-5p.5	TGGTGGACTATGGAACGTAGG	144
hsa-miR-103a-3p.4	AGCAGCATTGTACAGGGCTATGA	144
hsa-miR-181b-5p.21	AACATTCATTGCTGTCGGTGGGC	144
hsa-miR-501-3p.2	AATGCACCCGGGCAAGGATT	144
hsa-miR-103b.4	TCATAGCCCTGTACAATGCTGCT	143
hsa-miR-9-3p.25	AAAAAGCTAGATAACCGAAAGT	143
hsa-miR-889-3p.pooled	-	143
hsa-miR-542-3p.1	TGTGACAGATTGATAACTGA	143
hsa-let-7b-5p.17	TGAGGTAGTAGGTTGTGTGGTTG	142
hsa-miR-30a-5p.11	TGTAAACATCCTCGACT	142
hsa-miR-129-1-3p.1	AAGCCCTTACCCCAAAAAGTAT	142
hsa-miR-339-3p.pooled	-	142
hsa-miR-181a-5p.18	AACATTCAGCGCTGTCGGTGA	142
hsa-miR-129-5p.23	CTTTTTGTGGTCTGGGCTTGC	141
hsa-miR-125b-5p.10	TCCCTGAGACCCTAACTTGTGAA	141
hsa-miR-128-3p.28	TCACAGTGAACCGGTCTCTTA	141
hsa-miR-139-3p.2	TGGAGACGCGGCCCTGTTGGAGT	140
hsa-miR-219a-2-3p.6	AGAATTGTGGCTGGACATCTGA	140
hsa-let-7b-5p.18	TGAGGTAGTGGGTTGTGTGG	139
hsa-miR-27a-3p.pooled	-	139
hsa-miR-30d-5p.10	TGTAAACATCCCCGACTGGAAT	139
hsa-miR-9-3p.26	ATAAAGCTAGGTAACCGAAAGT	138
hsa-miR-378a-3p.17	ACTTGACTTGGAGTCAGAAGG	138
hsa-miR-27b-3p.8	TTCACAGTGGCTAAGTTCTT	138
hsa-miR-874-3p.2	CTGCCCTGGCCCGAGGGACCGAC	137
hsa-miR-148a-3p.pooled	-	137
hsa-miR-330-5p.2	TCTCTGGGCCTGTGTCTTT	137
hsa-miR-29a-3p.8	TAGCACCATCTGAAATCG	137
hsa-miR-218-5p.6	TTGTGCTTGATCTAACCATGTGT	137
hsa-miR-128-3p.29	GCACAGTGAACCGGTCTCTTT	136
hsa-miR-92a-3p.6	TATTGCACTTGTCCCGGCCTGG	136
hsa-miR-105-5p.pooled	-	136
hsa-miR-328-3p.4	CTGGCCCTCTCTGCCCTTCCGC	135
hsa-miR-1307-3p.1	CTCGGCGTGGCGTCGGTCGTGG	135
hsa-miR-23a-3p.4	ATCACATTGCCAGGGATTTCC	135
hsa-miR-335-5p.2	TCAAGAGCAATAACGAAAAATGT	135
hsa-miR-652-3p.2	AATGGCGCCACTAGGGTTGTG	135
hsa-miR-151a-3p.10	CTATACTGAAGCTCCTTGAGG	135
hsa-miR-744-5p.5	TGCGGGGCTAGGGCTAAC	135
hsa-miR-181b-5p.22	AACGTTCATTGCTGTCGGTGG	135
hsa-miR-181a-5p.19	AACACTCAACGCTGTCGGTGA	134
hsa-miR-30e-5p.10	TGTAAACATCCTTGACT	134
hsa-miR-129-1-3p.2	AAGCCCTTACCCCAAAAAGT	134
hsa-miR-23b-3p.3	ATCACATTGCCAGGGA	134
hsa-miR-323a-3p.pooled	-	134
hsa-miR-191-5p.6	CAACGGAATCCCAAAAGCAGC	134
hsa-miR-16-5p.6	TAGCAGCACGTAAATATTGGC	134
hsa-miR-24-3p.6	TGGCTCAGTTCAGCAGGAACAGA	133
hsa-miR-126-5p.2	CATTATTACTTTCGGTACGC	133
hsa-miR-744-5p.6	TGCGGGGCTAGGGCTAACAG	133
hsa-miR-181b-5p.23	AACATTCATTGCTGTCGGG	133
hsa-miR-100-5p.21	AACCCGTAGATCCGAGCTTGT	133
hsa-miR-22-3p.21	AAGCTGCCAGTTGAAGAACCGT	133
hsa-miR-186-5p.3	CAAAGAATTCTCCTTTTGGGCTT	133
hsa-miR-30e-5p.11	TAAACATCCTTGACTGGAAGCT	133
hsa-miR-23a-3p.5	ATCACATTGCCAGGGA	132
hsa-miR-21-5p.9	TAGCTTATCAGACTGATGTTGACA	132
hsa-miR-22-3p.22	AAGCTGCCAGTTGAAGAATTGT	132
hsa-miR-32-5p.1	TATTGCACATTACTAAGTTGC	132
hsa-miR-378a-3p.18	ACTGGACTTGGAGTCGGAAG	132
hsa-miR-99a-5p.45	AACCCGTAGATCCGAGCTTGT	131
hsa-miR-139-5p.4	TCTACAGTGCACGTGTCTCCAGT	131
hsa-miR-181a-5p.20	AACATTCAACGCTGTCGGTT	131
hsa-miR-128-3p.30	TCACAGTGAACCGGTCTTT	131
hsa-miR-144-3p.1	TACAGTATAGATGATGTACT	130
hsa-miR-124-5p.1	CGTGTTCACAGCGGACCTTGA	130
hsa-let-7b-5p.19	TGAGGTAGTAGGTTGTGTGGTTC	130
hsa-miR-92a-3p.7	TATGGCACTTGTCCCGGCCTGT	130
hsa-miR-409-5p.1	AGGTTACCCGAGCAACTTTGC	129
hsa-miR-127-5p.3	AAGCTCAGAGGGCTCTGATT	129
hsa-miR-320a.32	ATAAGCTGGGTTGAGAGGGCGA	129
hsa-miR-873-5p.1	GCAGGAACTTGTGAGTCTCCT	128
hsa-miR-502-3p.pooled	-	128
hsa-miR-140-3p.10	TACCACAGGGTAGAACCACGGAC	128
hsa-miR-138-5p.3	AGCTGGTGTTGTGAATCAGGA	127
hsa-miR-30e-5p.12	TGTAAACATCCTTGACTGGAAGCG	127
hsa-miR-129-5p.24	CTTTTTGCAGTCTGGGCTTGC	127
hsa-miR-148a-3p.5	TCAGTGCACTACAGAACTTTGG	127
hsa-miR-378c.3	ACTGGACTTGGAGTCGGAAG	126
hsa-miR-628-3p.1	TCTAGTAAGAGTGGCAGTTGA	126
hsa-miR-181d-5p.8	AACATTCATTGTTGTCGGTGGG	126
hsa-miR-127-3p.15	TCGGATCCGTCTGAGT	126
hsa-miR-99b-3p.pooled	-	126
hsa-miR-873-5p.2	GCAGGAACTTGTGAGTCTCC	126
hsa-miR-99a-5p.46	CACCCGTAGATCCGATCTTGT	125
hsa-miR-105-5p.2	AAATGCTCAGACTCCTGTGG	125
hsa-miR-9-3p.27	TAAAGCTAGATAACCGAAAGA	125
hsa-miR-181a-5p.21	AACATTCGACGCTGTCGGTGA	125
hsa-miR-122-5p.4	TGGAGTGTGACAATGGTGTTTGT	124
hsa-miR-22-3p.23	AAGCTGCCAGTTGAAAAACTGT	124
hsa-miR-378a-3p.19	ACTGGGCTTGGAGTCAGAAGGC	124
hsa-miR-330-5p.pooled	-	124
hsa-miR-1224-5p.7	GTGAGGACTCGGGAGG	124
hsa-miR-192-5p.2	CTGACCTATGAATTGACAGCC	123
hsa-miR-129-5p.25	TTTTTTGCGGTCTGGGCTTGC	123
hsa-miR-432-5p.8	TCTTGGAGTAGGTCATTGGGA	123
hsa-miR-128-3p.31	TCACAGTGAACCGGTCTC	123
hsa-miR-873-3p.pooled	-	123
hsa-let-7b-5p.20	TGAGGTAGTAGGTTGTGTGGA	123
hsa-miR-323a-3p.3	CACATTACACGGTCGACCTC	123
hsa-miR-660-5p.3	TACCCATTGCATATCGGAGTTGC	122
hsa-miR-30d-5p.11	TGTAAACATCCCCGACTGGAG	122
hsa-miR-30a-5p.12	TGTAAACATCCTCGACTG	122
hsa-miR-378a-3p.20	ACTGGACTTGGAGTCGGAAGGCT	121
hsa-miR-708-3p.5	AACTAGACTGTGAGCTTCTAG	121
hsa-miR-148a-3p.6	TCAGTGCACTACAGAACTTT	121
hsa-miR-137.1	ATTGCTTAAGAATACGCGTAG	121
hsa-miR-191-3p.1	CTGCGCTTGGATTTCGTTCCC	121
hsa-miR-99b-5p.9	CACCCGTAGAACCGACCTTGA	121
hsa-miR-320a.33	AAAAGCTGGGTTGAGAGGGCGAAAA	120
hsa-miR-128-3p.32	TCACAGTGAACCGGTCT	120
hsa-miR-181a-5p.22	AACATTCAACGCTGTCGGCG	120
hsa-let-7i-5p.17	TGAGGTAGTAGTTTGTGCTGTG	120
hsa-miR-21-5p.10	TAGCTTATCAGACTGATGTTGG	120
hsa-let-7i-5p.18	TGGGGTAGTAGTTTGTGCTGTT	120
hsa-miR-410-3p.pooled	-	120
hsa-miR-22-3p.24	AAGCTGTCAGTTGAAGAACTGT	119
hsa-miR-127-3p.16	TCGGATCCGTCTGAGCTTGA	119
hsa-miR-9-5p.12	TCTTTGGTTATCTAGCTGTATGT	119
hsa-miR-199a-5p.1	CCCAGTGTTCAGACTACCTGTTC	119
hsa-miR-9-3p.28	ATAGAGCTAGATAACCGAA	119
hsa-miR-212-5p.1	ACCTTGGCTCTAGACTGCTTACT	119
hsa-miR-421.1	ATCAACAGACATTAATTGGGCGC	119
hsa-miR-99a-5p.47	CCGTAGATCCGATCTTGT	119
hsa-miR-433-3p.10	ACCATGATGGGCTCCTCGGTGT	119
hsa-miR-30d-5p.12	TGTAAACATCCCCGACTG	118
hsa-miR-9-5p.13	TTTTTGGTTATCTAGCTGTAT	118
hsa-miR-100-5p.22	AGCCCGTAGATCCGAACTTGT	118
hsa-miR-99a-5p.48	AACCCGTAGATCCGATCTTAT	118
hsa-miR-129-5p.26	CTTTTTGCGGTCTGGGC	118
hsa-miR-411-5p.4	TAGTAGACCGTATAGCGTACG	118
hsa-miR-200a-3p.2	TAACACTGTCTGGTAACGATGC	118
hsa-miR-212-5p.2	ACCTTGGCTCTAGACTGCTTAC	117
hsa-miR-23b-3p.4	ATCACATTGCCAGGGATTACC	117
hsa-miR-92b-3p.5	TATTGCACTCGTCCCGGCCTCCT	117
hsa-miR-760.10	CGGCTCTGGGTCTGTGGGA	117
hsa-miR-329-3p.3	AACACACCTGGTTAGCCTCTTT	117
hsa-miR-326.5	CCTCTGGGCCCTTCCTCCAGTA	117
hsa-miR-4448.1	GGCTCGTTGGTCTAGGGGT	117
hsa-miR-127-5p.pooled	-	116
hsa-miR-219a-2-3p.7	AGAATTGTGGCTGGACATCTGC	116
hsa-miR-125a-5p.4	TCCCTGAGACCCTTTAACCTGC	116
hsa-miR-128-3p.33	TCACAGTGAACCGGGCTCTTT	116
hsa-miR-125b-1-3p.3	ACGGGTTAGGCTCTTGGGAGA	116
hsa-miR-99a-5p.49	AACCCGGAGATCCGATCTTGT	116
hsa-miR-103a-3p.pooled	-	116
hsa-miR-181a-5p.23	AACATTCAACGCCGTCGGTGA	116
hsa-miR-378d.2	ACTGGACTTGGAGTCAGAA	116
hsa-miR-378a-3p.21	ACTGGACTTGGAGTCAGAA	116
hsa-let-7i-5p.19	TGAGGGAGTAGTTTGTGCTGTT	115
hsa-let-7e-5p.3	TGAGGTAGGAGGTTGTATAGTT	115
hsa-miR-138-5p.4	AGCTGGTGTTGTGAATCAGG	115
hsa-miR-152-3p.2	TCAGTGCATGACAGAACTTGGA	115
hsa-miR-125b-1-3p.4	ACGGGTTAGGCTCTTGGGAGC	115
hsa-miR-378c.4	ACTGGACTTGGAGTCAGAA	115
hsa-miR-9-5p.14	TCTTTGGTTATCTAGC	114
hsa-miR-143-3p.10	TGAGATGAAGCACTGT	114
hsa-miR-432-5p.9	TCTTGGAGTAGGTCATTGGGTT	114
hsa-miR-339-3p.2	AGCGCCTCGACGACAGAGCCG	114
hsa-miR-181b-5p.24	GACATTCATTGCTGTCGGTG	114
hsa-miR-339-3p.3	TGAGCGCCTCGACGACAGAGCCG	114
hsa-miR-99a-5p.50	AACCCGTAAATCCGATCTTGT	114
hsa-miR-381-3p.7	TATACAAGGGCAAGCTCTCTGG	113
hsa-miR-134-5p.5	TGTGACTGGTTGACCAGAGGGT	113
hsa-miR-129-5p.27	CTTTTTGCGGGCTGGGCTTGC	112
hsa-let-7d-5p.pooled	-	112
hsa-let-7b-5p.21	TGAGGTAGTAGGTTGTGTGGTTA	112
hsa-miR-99b-5p.10	CACGCGTAGAACCGACCTTGC	112
hsa-miR-99b-3p.3	CAAGCTCGTGTCTGTGGGTCCGT	112
hsa-miR-137.2	TTATTGCTTAAGAATACGCGT	112
hsa-miR-128-3p.34	TCAGAGTGAACCGGTCTCTT	112
hsa-miR-129-5p.28	CTTTTTGCGGTCTGGGCT	112
hsa-miR-320b.7	AAAAGCTGGGTTGAGAGGGCT	112
hsa-miR-27b-3p.9	TTCACAGTGGCTAAGTTC	112
hsa-miR-148a-3p.7	TCAGTGCACTACAGAACTTTGA	111
hsa-let-7i-5p.20	TGGGGTAGTAGTTTGTGCTGT	111
hsa-miR-129-5p.29	CTTTTTGCGGTCTGGTCTTGC	111
hsa-miR-3074-5p.pooled	-	111
hsa-let-7i-5p.21	TGAGGGAGTAGTTTGTGCTGT	111
hsa-miR-320a.34	AAAAGCTGGGTTGAGAGGGCT	111
hsa-miR-9-3p.29	ACAAAGCTAGATAACCGAA	111
hsa-miR-320a.35	AAAAGCTGGGTTGAGAGGGCGAAAT	111
hsa-miR-16-5p.7	TAGCAGCACGTAAATATTGG	110
hsa-miR-379-5p.6	TGGTGGACTATGGAACGT	110
hsa-miR-129-5p.30	CTGTTTGCGGTCTGGGCTTGC	110
hsa-miR-27a-3p.4	TTCACAGTGGCTAAGTTC	110
hsa-miR-34c-5p.pooled	-	110
hsa-miR-148b-3p.4	TCATTGCATCACAGAACTTTGT	110
hsa-let-7i-5p.22	TGATGTAGTAGTTTGTGCTG	110
hsa-miR-128-3p.35	ACACAGTGAACCGGTCTCTTT	110
hsa-miR-129-5p.31	CTTTTTGCGGTCTGGGCTTAC	110
hsa-miR-145-3p.3	GGATTCCTGGAAATACTGTTCT	110
hsa-miR-29a-3p.9	TAGCACCATCTGAAAT	109
hsa-miR-181b-5p.25	AGCATTCATTGCTGTCGGTG	109
hsa-miR-101-3p.11	GTACTGTGATAACTGAAG	109
hsa-miR-22-3p.25	AAGCTACCAGTTGAAGAACTGT	109
hsa-miR-127-3p.17	TCGGATCCGTCTGAGCTTGGCTAT	109
hsa-miR-30d-5p.13	TTTAAACATCCCCGACTGGAAG	109
hsa-miR-433-3p.11	ATGATGGGCTCCTCGGTGT	109
hsa-miR-10a-5p.3	TACCCTGTAGATCCGAATTTG	109
hsa-miR-30e-3p.1	CTTTCAGTCGGATGTTTACAG	108
hsa-miR-22-3p.26	AAGCTGCCAGTTGAAGAACC	108
hsa-miR-22-3p.27	AAGCTGCCAGTTGAATAACTGT	108
hsa-miR-99a-5p.51	AACCCGTAGATCCGATGTTGT	108
hsa-miR-27b-3p.10	TTCGCAGTGGCTAAGTTCTGC	108
hsa-miR-126-5p.3	CATTATTACTTTCGGTACGCGT	108
hsa-miR-10b-5p.pooled	-	108
hsa-miR-181a-5p.24	AACATCCAACGCTGTCGGTGA	107
hsa-miR-125b-2-3p.7	ACAAGTCAGGCTCTTGGGACCTTT	107
hsa-miR-128-3p.36	TCACAGTGAACTGGTCTCTTT	107
hsa-miR-423-3p.5	AGCTCGGTCTGAGGCCCCTCAGC	107
hsa-miR-889-3p.3	TTAATATCGGACAACCATTGTT	106
hsa-miR-423-5p.9	TGAGGGGCAGAGAGCGAGACC	106
hsa-miR-127-3p.18	TCGTATCCGTCTGAGCTTGGCT	106
hsa-miR-181a-5p.25	ATCATTCAACGCTGTCGGTGA	106
hsa-miR-99a-5p.52	AACCCGTAGATCCGAT	106
hsa-miR-3184-3p.9	GGTCTCGCTCTCTGCCCCTCA	106
hsa-miR-889-3p.4	TTAATATCGGACAACCATTGC	106
hsa-miR-127-5p.4	GAAGCTCAGAGGGCTCTGATT	106
hsa-miR-328-3p.5	CTGGCCCTCTCTGCCCTTCCGTT	106
hsa-miR-23a-3p.6	ATCACATTGCCAGGGAATT	106
hsa-miR-30c-5p.2	TGTAAACATCCTACACTCTC	105
hsa-let-7d-3p.3	TATACGACCTGCTGCCTTTCT	105
hsa-miR-125b-5p.11	TCCCTGAGACTCTAACTTGT	105
hsa-miR-9-3p.30	ATAAAGCTAGATAACC	105
hsa-miR-181b-5p.26	TTCATTGCTGTCGGTGG	105
hsa-miR-98-5p.2	TGAGGTAGTAAGTTGTATTGTT	105
hsa-miR-127-3p.19	TCGGATCCGTCTGAGCTTGT	104
hsa-miR-128-3p.37	TCACAGTGAACCGGTCTCTG	104
hsa-miR-128-3p.38	TCACAGTGAGCCGGTCTCTT	104
hsa-miR-21-5p.11	TAGCTTATCAGACTGATGTTA	104
hsa-let-7i-5p.23	TGATGTAGTAGTTTGTGCTGTTT	104
hsa-miR-3184-5p.2	ACTGAGGGGCCTCAGACCGAGCTT	104
hsa-miR-9-3p.31	TAAAGCTAGATAACCGAAAGTAG	104
hsa-miR-656-3p.2	AATATTATACAGTCAACCTCC	104
hsa-miR-99a-5p.53	AACCAGTAGATCCGATCTTGT	103
hsa-miR-320a.36	AAAAGCTGGGTCGAGAGGGCGA	103
hsa-miR-652-3p.3	AATGGCGCCACTAGGGTTGTGT	102
hsa-miR-219a-5p.2	TGATTGTCCAAACGCA	102
hsa-miR-1246.3	TGGATTTTTGGAGCCGG	102
hsa-miR-330-3p.8	AAAGCACACGGCCTGCAGAGAGG	102
hsa-miR-219b-3p.2	TGCGTTTGGACAATCA	102
hsa-miR-23a-3p.pooled	-	101
hsa-miR-24-3p.7	TGGCTCAGTTCAGCAGGAACT	101
hsa-miR-30e-5p.13	GTAAACATCCTTGACTGGAAGCTG	101
hsa-miR-129-5p.32	NTTTTTGCGGTCTGGGCTTGC	101
hsa-miR-181a-5p.26	AACATTCAACGCTGCCGGTGA	101
hsa-miR-320a.37	AAAGCTGGGTTGAGAGGGCGAT	100
hsa-miR-9-5p.15	CCTTTGGTTATCTAGCTGTAT	100
hsa-let-7b-5p.22	TGAGGTAGTAGGTTGTGTGGTTTT	100
hsa-miR-9-5p.16	TCCTTGGTTATCTAGCTGTAT	100
hsa-miR-125b-5p.12	TCCCTGAGACCCTAACTTGG	100
hsa-miR-320a.38	AAGAGCTGGGTTGAGAGGGCGA	100
hsa-miR-129-5p.33	CTTTTGCGGTCTGGGCTTGC	99
hsa-miR-10a-5p.pooled	-	99
hsa-miR-363-3p.2	AATTGCACGGTATCCATCTG	99
hsa-miR-128-3p.39	TCACAGTGAACCGGTCTCTTTCT	99
hsa-miR-144-3p.2	TACAGTATAGATGATGTAC	99
hsa-miR-425-5p.pooled	-	99
hsa-miR-1224-5p.pooled	-	99
hsa-miR-451a.7	AAACCGTTACCATTACTGAGG	99
hsa-miR-188-5p.1	CATCCCTTGCATGGTGGAGGG	98
hsa-miR-128-3p.40	TCACAGTGAACCAGTCTCTTT	98
hsa-miR-340-5p.4	TTATAAAGCAATGAGACTG	98
hsa-miR-132-3p.5	TAACAGTCTACAGCCATGGT	98
hsa-miR-9-3p.32	ATAAAGCTAGATAACGGAAAGT	98
hsa-miR-206.pooled	-	98
hsa-miR-501-3p.3	AATGCACCCGGGCAAGGATTC	98
hsa-miR-151a-3p.11	CTAGACTGAAGCTCCTTGAGGAT	98
hsa-miR-129-5p.34	CTTTTTGCGATCTGGGCTTGC	97
hsa-miR-128-3p.41	TGACAGTGAACCGGTCTCTTT	97
hsa-miR-101-3p.12	TACAGTACTGTGATAACTGAT	97
hsa-miR-222-3p.7	AGCTACATCTGGCTACTGGGC	97
hsa-miR-24-3p.8	TGGCTCAGTTCAGCAGGA	97
hsa-miR-99a-5p.54	AACCCTTAGATCCGATCTTGT	97
hsa-miR-3074-5p.3	TCCTGCTGAACTGAGCCA	97
hsa-miR-30e-5p.14	TGTAAACATCCTTGACTGGAA	97
hsa-miR-1197.1	TAGGACACATGGTCTACTTCT	96
hsa-miR-30a-5p.13	TGTAAACATCCTCGACTGGAAGCG	96
hsa-miR-361-5p.2	TTATCAGAATCTCCAGGGGT	96
hsa-miR-320a.39	AAAAGCTGGGTTGAGAGGGCGAAGT	96
hsa-miR-106b-3p.1	CCGCACTGTGGGTACTTGCTG	96
hsa-miR-128-3p.42	CCACAGTGAACCGGTCTCTT	96
hsa-miR-433-3p.12	ATCATGATGGGCTCCTCGGGGT	96
hsa-miR-9-3p.33	ATAAAGCTAGATAACCGGAAGT	96
hsa-miR-9-5p.17	TCTTTGGTTATCTAGCTG	96
hsa-miR-222-3p.8	CTACATCTGGCTACTGGGTCT	96
hsa-miR-103b.pooled	-	96
hsa-miR-339-5p.1	TCCCTGTCCTCCAGGAGCTCT	95
hsa-miR-9-3p.34	ATAAAGCTAGATAGCCGAAAGT	95
hsa-miR-146a-5p.5	TGAGAACTGAATTCCATGGGTC	95
hsa-miR-129-5p.35	CTTTTTGCGGTCTGAGCTTGC	95
hsa-miR-129-5p.36	CTTTCTGCGGTCTGGGCTTGC	95
hsa-miR-23b-3p.pooled	-	95
hsa-miR-125a-3p.pooled	-	95
hsa-miR-34c-5p.3	AGGCAGTGTAGTTAGCTGATTG	95
hsa-miR-30d-3p.1	TTTCAGTCAGATGTTTGCTGC	94
hsa-miR-30e-5p.15	ATCCTTGACTGGAAGCT	94
hsa-miR-134-5p.pooled	-	94
hsa-let-7c-5p.6	TGAGGTAGTAGGTTGTATGGTC	94
hsa-miR-99a-5p.55	AACCCGTAGATCCGATCTGGT	94
hsa-miR-181b-5p.27	GACATTCATTGCTGTCGGTGG	94
hsa-miR-22-3p.28	NAGCTGCCAGTTGAAGAACTGT	94
hsa-miR-320a.40	AAAGGCTGGGTTGAGAGGGCG	94
hsa-miR-3591-3p.pooled	-	94
hsa-miR-874-3p.pooled	-	94
hsa-let-7f-2-3p.1	CTATACAGTCTACTGTCTTTCT	93
hsa-miR-655-3p.1	ATAATACATGGTTAACCTCTTT	93
hsa-miR-106b-3p.2	CCGCACTGTGGGTACTTGCT	93
hsa-miR-125b-2-3p.8	ACAAGTCAGGCTCTTGGGACA	93
hsa-miR-1343-3p.1	CTCCTGGGGCCCGCACTCTCG	93
hsa-miR-21-5p.12	TAGGTTATCAGACTGATGTTG	93
hsa-miR-92a-3p.8	TATTGCACTTGTCCCGGCCTGTT	93
hsa-let-7i-5p.24	TTAGGTAGTAGTTTGTGCTGTT	93
hsa-miR-299-3p.3	TATGTGGGACGGTAAACCGCTTA	93
hsa-miR-501-3p.4	AATGCACCCGGGCAAGGATTCT	92
hsa-miR-181a-5p.27	AACGTTCAACGCTGTCGGTG	92
hsa-miR-320a.41	AAAAGCTGGGCTGAGAGGGCGA	92
hsa-miR-129-5p.37	CTTTTTGCGGTCTAGGCTTGC	92
hsa-miR-222-3p.9	AGCTACATCTGGCTACTGGGTCTCC	92
hsa-miR-139-3p.pooled	-	92
hsa-miR-433-3p.13	GTCATGATGGGCTCCTCGGTGT	92
hsa-miR-221-3p.9	AGCTACATTGTCTGCTGGGA	91
hsa-miR-128-3p.43	TCACAGTGGACCGGTCTCTT	91
hsa-miR-326.6	CCTCTGGGCCCTTCCTCCAGC	91
hsa-miR-379-5p.7	TGGTAGACTATGGAACGTAGGA	91
hsa-miR-30a-5p.14	GTAAACATCCTCGACTGGAAGC	91
hsa-miR-1307-5p.1	TCGACCGGACCTCGACCGGCT	91
hsa-let-7b-5p.23	TGAGGTAGTAGGTTGTGC	91
hsa-miR-22-3p.29	AAGCTGCCAGGTGAAGAACTGT	91
hsa-miR-181b-5p.28	AGCATTCATTGCTGTCGGTGG	91
hsa-miR-21-5p.13	TAGCTTATCAGACTGATGTTGAA	91
hsa-miR-885-5p.pooled	-	90
hsa-miR-361-5p.pooled	-	90
hsa-miR-9-3p.35	ATGAAGCTAGATAACCGAAAGT	90
hsa-miR-455-5p.2	TATGTGCCTTTGGACTACATCG	90
hsa-miR-9-3p.36	GTAAAGCTAGATAACCGAA	90
hsa-miR-1307-3p.2	ACTCGGCGTGGCGTCGGTCGTGG	89
hsa-miR-330-3p.9	CAAAGCACACGGCCTGCAGAGAGG	89
hsa-miR-143-3p.11	TGAGATGAAGCACTGTAGCTCTT	89
hsa-miR-495-3p.pooled	-	89
hsa-miR-26a-1-3p.2	CTATTCTTGGTTACTTGGACGT	89
hsa-miR-34c-5p.4	AGGCAGTGTAGTTAGCTGATTGT	89
hsa-miR-221-5p.1	ACCTGGCATACAATGTAGATT	89
hsa-miR-92a-3p.9	TATTGCACTTGTCCCGGCCTGTA	89
hsa-miR-22-3p.30	AAGCTGCCAGTTGAANAACTGT	89
hsa-miR-423-3p.6	AGCTCGGTCTGAGGCCCCTCAGTT	89
hsa-miR-181a-5p.28	AACATTCAATGCTGTCGGTGA	88
hsa-miR-126-3p.8	TCGTACCGTGAGTAATAATGCGT	88
hsa-miR-140-3p.11	ACCACAGGGTAGAACCACG	88
hsa-let-7b-5p.24	TGAGGTAGTAGGTTGTGTGGTAA	88
hsa-miR-99b-5p.11	ACCCGTAGAACCGACCTTGC	88
hsa-miR-99a-5p.56	AACCCGTAGCTCCGATCTTGT	88
hsa-miR-22-3p.31	AAGCTGACAGTTGAAGAACTGT	88
hsa-miR-129-5p.38	CTTCTTGCGGTCTGGGCTTGC	88
hsa-miR-451a.8	AAACCGTTACCATTACTGA	88
hsa-miR-100-5p.23	AACCCGTAGATCCGAACTTGTGC	88
hsa-let-7e-5p.pooled	-	88
hsa-miR-23a-3p.7	ATCACATTGCCAGGGATTT	88
hsa-miR-195-5p.1	TAGCAGCACAGAAATATTGGC	87
hsa-miR-377-5p.1	AGAGGTTGCCCTTGGTGAATTC	87
hsa-miR-320d.2	AAAAGCTGGGTTGAGAGGA	87
hsa-miR-181d-5p.9	ACATTCATTGTTGTCGGTGG	87
hsa-miR-181b-5p.29	AACGTTCATTGCTGTCGGT	87
hsa-miR-181a-3p.2	ACCATCGACCGTTGATTGTAC	87
hsa-miR-99a-5p.57	AACCCGTAGAACCGATCTTGT	87
hsa-miR-9-3p.37	ATAAAGCTAGATGACCGAAAGT	87
hsa-let-7b-5p.25	TGATGTAGTAGGTTGTGTGGTTT	86
hsa-miR-22-3p.32	AGCTGCCAGTTGAAGAACTGT	86
hsa-miR-378a-3p.22	ACTGGACTTGGAGTCGGAAGGCA	86
hsa-miR-381-3p.8	TATGCAAGGGCAAGCTCTCTG	86
hsa-miR-148a-3p.8	GCACTACAGAACTTTGT	86
hsa-miR-105-5p.3	AAATGCTCAGACTCCTGTGGTG	86
hsa-miR-30a-5p.15	TGTAAACATCCTCGACTGGAAGCTT	86
hsa-miR-708-3p.6	CAACTAGACTGTGAGCTTCC	86
hsa-miR-425-5p.3	AATGACACGATCACTCCCGT	86
hsa-miR-326.7	CCTCTGGGCCCTTCCTCCAGA	86
hsa-let-7i-5p.25	TGAGGTAGTGGTTTGTGCTGTT	86
hsa-miR-100-5p.24	AACCCGTAGATCCGGACTTGTG	86
hsa-miR-1298-5p.pooled	-	85
hsa-miR-181a-5p.29	AACATTCAACGCTGTCGGTGAGTT	85
hsa-miR-378c.pooled	-	85
hsa-miR-128-3p.44	TTACAGTGAACCGGTCTCTT	84
hsa-miR-99a-5p.58	GACCCGTAGATCCGATCT	84
hsa-miR-1246.4	ATGGATTTTTGGAGCCGG	84
hsa-miR-125b-5p.13	TCCCTGAGACCCTAACTTGA	84
hsa-miR-193b-3p.1	AACTGGCCCACAAAGTCCCGCT	84
hsa-miR-502-3p.4	AATGCACCTGGGCAAGGATTT	84
hsa-miR-185-3p.1	AGGGGCTGGCTTTCCTCTGGT	84
hsa-miR-21-5p.14	TAGCTTATCGGACTGATGTTG	84
hsa-miR-320a.42	AAAGCTGGGTTGAGAGGGC	84
hsa-miR-133a-3p.1	TTGGTCCCCTTCAACCAGCTGT	84
hsa-miR-125b-2-3p.9	CAAGTCAGGCTCTTGGGACCT	84
hsa-let-7b-5p.26	TGGGGTAGTAGGTTGTGTGG	84
hsa-miR-760.11	CGGCTCTGGGTCTGTGGGAA	83
hsa-miR-3184-3p.10	CGCTCTCTGCCCCTCA	83
hsa-miR-100-5p.25	ATCCCGTAGATCCGAACTTGTG	83
hsa-miR-361-3p.pooled	-	83
hsa-miR-124-3p.13	TAAGGCACGCGGTGAA	83
hsa-let-7b-5p.27	TGAGGTAGTAGGTTGTGTGC	83
hsa-miR-423-5p.10	TGAGGGGCAGAGAGCG	83
hsa-miR-99a-5p.59	AACCCGTATATCCGATCTTGT	83
hsa-miR-125b-2-3p.10	ACAAGTCAGGCTCTTGGGACCC	83
hsa-miR-532-3p.1	CCTCCCACACCCAAGGCTTGC	83
hsa-miR-656-3p.pooled	-	83
hsa-miR-330-5p.3	TCTCTGGGCCTGTGTCTT	83
hsa-miR-128-3p.45	TCGCAGTGAACCGGTCTCTT	82
hsa-miR-490-3p.2	CAACCTGGAGGACTCCATGCTGT	82
hsa-miR-181c-5p.1	AACATTCAACCTGTCGGTGAGT	82
hsa-miR-139-3p.3	TGGAGACGCGGCCCTGTTGGAG	82
hsa-miR-320a.43	AAAAGCTGGGTTGAGAGGGA	82
hsa-miR-129-5p.39	CTTTTTGCGGTCTGGNCTTGC	82
hsa-miR-320b.8	AAAAGCTGGGTTGAGAGGGA	82
hsa-miR-99a-5p.60	AACACGTAGATCCGATCTTGT	82
hsa-miR-543.pooled	-	82
hsa-miR-186-5p.4	AAAGAATTCTCCTTTTGGGCT	82
hsa-miR-129-5p.40	CTTTTTGCGGTCTGGGCTTGG	82
hsa-miR-9-3p.38	ATAAAGCTAGATAACCGAG	82
hsa-miR-30e-3p.2	CTTTCAGTCGGATGTTTACAGC	82
hsa-miR-320b.9	AAAGCTGGGTTGAGAGGGC	81
hsa-miR-23a-3p.8	ATCACATTGCCAGGGATTTC	81
hsa-miR-129-5p.41	CTATTTGCGGTCTGGGCTTGC	81
hsa-miR-382-3p.1	AATCATTCACGGACAACACTTT	81
hsa-miR-9-5p.18	TCTTTGGTTGTCTAGCTGTAT	81
hsa-miR-146a-5p.6	TGAGAACTGAATTCCATGGG	81
hsa-miR-146b-5p.1	TGAGAACTGAATTCCATAGGCTGT	81
hsa-let-7b-5p.28	TGAGGTAGTAGGTTGTGTGGG	81
hsa-miR-320a.44	AAAAGCCGGGTTGAGAGGGCGA	81
hsa-let-7i-5p.26	TTAGGTAGTAGTTTGTGCTGT	81
hsa-miR-30d-5p.14	TGTGAACATCCCCGACTGGAAG	81
hsa-miR-767-5p.pooled	-	80
hsa-miR-16-5p.pooled	-	80
hsa-miR-27b-3p.11	TGCACAGTGGCTAAGTTCTG	80
hsa-miR-210-3p.1	CTGTGCGTGTGACAGCGGCTGT	79
hsa-miR-299-3p.4	TATGTGGGACGGTAAACCGC	79
hsa-miR-21-5p.15	TAGCTTATCAGACTGATGTCG	79
hsa-miR-3591-3p.2	AACACCATTGTCACACTCCA	79
hsa-miR-145-5p.2	GTCCAGTTTTCCCAGGAAT	79
hsa-miR-99a-5p.61	AAGCCGTAGATCCGATCTTGT	79
hsa-miR-409-3p.pooled	-	79
hsa-miR-122-5p.5	TGGAGTGTGACAATGGTGTT	79
hsa-miR-495-3p.3	AACAAACATGGTGCACTTCTT	79
hsa-miR-26a-5p.4	TTCAAGTAATCCAGGATAGGCG	79
hsa-miR-708-5p.1	AAGGAGCTTACAATCTAGCTGG	79
hsa-miR-487b-3p.1	TCGTACAGGGTCATCCACTTT	79
hsa-miR-592.1	TTGTGTCAATATGCGATGATGT	78
hsa-miR-22-3p.33	AAGCTGCCAATTGAAGAACTGT	78
hsa-miR-28-3p.pooled	-	78
hsa-miR-181a-2-3p.1	ACCACCGACCGTTGACTGTAC	78
hsa-miR-128-3p.46	TCACGGTGAACCGGTCTCTT	78
hsa-miR-433-3p.14	ATCATGATGGGCTCCTCGGAGT	78
hsa-miR-323a-3p.4	CACATTACACGGTCGACCTCG	78
hsa-miR-9-5p.19	TCTTTGGTTATCTGGCTGTAT	78
hsa-miR-30d-5p.15	TGTAAACATCCCCGACT	78
hsa-miR-185-3p.2	AGGGGCTGGCTTTCCTCTGG	78
hsa-miR-186-5p.5	CAAAGAATTCTCCTTTTGGG	77
hsa-miR-320c.pooled	-	77
hsa-miR-425-5p.4	AATGACACGATCACTCCCGTT	77
hsa-miR-99a-5p.62	AACCCGTAGATCCGATATTGT	77
hsa-miR-21-5p.16	TAGCTTATCAGACTGGTGTTG	77
hsa-miR-99b-3p.4	CAAGCTCGTGTCTGTGGGTCCGA	77
hsa-miR-3615.1	TCTCTCGGCTCCTCGCGGCTCG	77
hsa-let-7d-5p.4	AGAGGTAGTAGGTTGCAT	77
hsa-miR-151a-3p.12	CTAGACTGAAGCTCCTTGAGGTTT	77
hsa-miR-9-3p.39	ATAAAGCTAGATAACCGAGAGT	77
hsa-miR-204-3p.pooled	-	77
hsa-miR-708-5p.2	AAGGAGCTTACAATCTAGCTGGG	77
hsa-miR-339-5p.2	TCCCTGTCCTCCAGGAGCTC	77
hsa-miR-140-3p.12	CCACAGGGTAGAACCACGGA	77
hsa-miR-22-3p.34	AAGCTGCCTGTTGAAGAACTGT	77
hsa-miR-139-5p.5	TCTACAGTGCACGTGTCTCT	77
hsa-miR-760.12	CGGCTCTGGGTCTGTGGGGAGG	77
hsa-miR-128-3p.47	TCACAGTGAACCGGTCTCTTTGA	76
hsa-miR-100-5p.26	AACCCGTAGATCTGAACTTGT	76
hsa-miR-30d-5p.16	TGTAAACATCCCCGACTGGAAGCTT	76
hsa-miR-143-3p.12	TGATATGAAGCACTGTAGCT	76
hsa-miR-432-5p.10	TCTTGGAGTAGGTCATTG	76
hsa-miR-22-3p.35	TAGCTGCCAGTTGAAGAACTGT	76
hsa-miR-186-5p.6	CAAAGAATTCTCCTTTTGG	76
hsa-let-7i-5p.27	TGAGGTAGTGGTTTGTGCTGT	76
hsa-miR-30c-5p.3	TGTAAACATCCTACACTCT	76
hsa-miR-146a-5p.7	TGATAACTGAATTCCATGGGTT	76
hsa-miR-127-5p.5	CTGAAGCTCAGAGGGCTCTGATT	76
hsa-miR-181a-5p.30	CAACGCTGTCGGTGAGT	76
hsa-miR-708-3p.7	CAACTAGACTGTGAGCTTCTA	76
hsa-miR-212-3p.1	TAACAGTCTCCAGTCACGGCCAC	75
hsa-miR-30e-5p.16	TGTGAACATCCTTGACTGGAAGCT	75
hsa-let-7c-5p.7	TGATGTAGTAGGTTGTATGGTT	75
hsa-let-7d-3p.4	CTATACGACCTGCTGCCTTTCC	75
hsa-miR-128-3p.48	TCACAGTGAACCGGTCTCCTT	75
hsa-miR-22-3p.36	AAGCTGCCAGTTGAAGAACTGTT	75
hsa-miR-100-5p.27	AACCCGTAGACCCGAACTTGTG	75
hsa-miR-140-3p.13	TACCACAGGGTAGAACCACGGAA	75
hsa-miR-26a-5p.5	TTCAAGTAATCCAGGATAGGC	75
hsa-miR-378a-3p.23	CTGGACTTGGAGTCAGAAGGT	75
hsa-miR-181a-5p.31	AACATTCAACGCTGTCGGCGA	75
hsa-miR-30a-5p.16	TGTAAACATCCTCGACTGGAG	75
hsa-miR-1298-5p.3	TTCATTCGGCTGTCCAGATG	75
hsa-miR-100-5p.28	AACCCGTAGATCCGAA	75
hsa-miR-99a-5p.63	AACCCGTAGATCCGATCGTGT	75
hsa-miR-146a-5p.8	TGAGAACTGAATTCCATG	75
hsa-miR-191-5p.7	CAACGGAATCCCAAAAGCAGCTGT	75
hsa-miR-9-3p.40	ATAAAGCTGGATAACCGAA	75
hsa-let-7i-5p.28	TGAGGTAGTAGTTTGCGCTGTT	74
hsa-miR-101-3p.13	GTACTGTGATAACTGA	74
hsa-miR-99b-5p.12	CACCCGTAGAGCCGACCTTGC	74
hsa-miR-99b-3p.5	CAAGCTCGTGTCTGTGGGTC	74
hsa-miR-17-5p.1	CAAAGTGCTTACAGTGCAGGTAG	74
hsa-miR-194-5p.1	TGTAACAGCAACTCCATGTGG	74
hsa-miR-101-3p.14	TACAGTACTGTGATAACT	74
hsa-miR-181a-5p.32	GACATTCAACGCTGTCGGTG	74
hsa-miR-129-5p.42	CTTTTTTCGGTCTGGGCTTGC	74
hsa-miR-744-5p.7	TGCGGGGCTAGGGCTAACAGCT	74
hsa-miR-21-5p.17	TTATCAGACTGATGTTGA	74
hsa-miR-3168.1	GAGTTCTACAGTCCGA	74
hsa-miR-99a-5p.64	AACCCGTAGATGCGATCTTGT	74
hsa-miR-451a.9	GAACCGTTACCATTACTGAGT	74
hsa-miR-889-3p.5	TTAATATCGGACAACCAT	74
hsa-miR-30d-5p.17	TGTAAACATCCCCGACTGGAAGA	74
hsa-miR-381-3p.9	TATTCAAGGGCAAGCTCTCTGT	74
hsa-miR-128-3p.49	TCACAGTGAACCGGCCTCTT	73
hsa-miR-9-5p.20	TCTTTGGTTACCTAGCTGTAT	73
hsa-miR-99a-5p.65	AACCCGTTGATCCGATCTTGT	73
hsa-miR-320d.3	AAAAGCTGGGTTGAGAGGAA	73
hsa-miR-3529-3p.pooled	-	73
hsa-miR-30c-5p.4	TGTAAACATCCTACACTCTCA	73
hsa-miR-100-5p.29	AACCCGTAGATCCGAACCTGTG	73
hsa-miR-140-3p.14	TACCACAGGGTAGAACCACGGACG	73
hsa-miR-212-5p.3	ACCTTGGCTCTAGACTGCTT	73
hsa-miR-99b-5p.13	CACCCGTAGAACCGACCTTGCGA	73
hsa-miR-9-3p.41	ATAAGGCTAGATAACCGAA	73
hsa-miR-99a-5p.66	AAACCGTAGATCCGATCTTGT	72
hsa-miR-140-3p.15	ACCACAGGGTAGAACCACGGAAG	72
hsa-miR-100-5p.30	AACCCGTAGATCCGAAC	72
hsa-miR-3529-3p.3	CAACAAAATCACTAGTCTTCCA	72
hsa-let-7i-5p.29	TGAGGTAGTAGTTCGTGCTGTT	72
hsa-miR-151a-3p.13	CTAGACTGAAGCTCCTTGAGGAAA	72
hsa-miR-363-3p.3	AATTGCACGGTATCCATCTGTA	72
hsa-miR-148a-3p.9	TCAGTGCACTACAGAACT	72
hsa-miR-320a.45	GCTGGGTTGAGAGGGCGA	72
hsa-miR-425-3p.pooled	-	72
hsa-miR-128-3p.50	TCACAGTGAACCGGTCTCTA	72
hsa-miR-330-3p.10	CAAAGCACACGGCCTGCAGA	72
hsa-miR-9-3p.42	ATAAAGCTAGATAACCGGA	72
hsa-miR-27b-3p.12	TTCGCAGTGGCTAAGTTCT	72
hsa-miR-128-3p.51	TCACAGTGAACCGGTCTTTT	72
hsa-miR-433-3p.15	ATCATGATGGGCTCCTCGG	72
hsa-miR-320a.46	AAAAGCTGGGTTGAGAGGGCGAAC	72
hsa-miR-22-3p.37	AATCTGCCAGTTGAAGAACTGT	72
hsa-miR-99a-5p.67	AACCCGTAGATCCGCTCTTGT	71
hsa-miR-181a-5p.33	AGCATTCAACGCTGTCGGTG	71
hsa-miR-129-5p.43	CTTTTTGCGGTCTGGGTTTGC	71
hsa-miR-629-5p.2	TGGGTTTACGTTGGGAGAACTT	71
hsa-miR-137.pooled	-	71
hsa-miR-3184-5p.3	AGGGGCCTCAGACCGAGCT	71
hsa-miR-136-3p.5	ATCATCGTCTCAAATGAGTCC	71
hsa-miR-423-3p.7	AGCTCGGTCTGAGGCCCCT	71
hsa-miR-320a.47	AAAAGCTGGGTTGAGGGGGCG	71
hsa-miR-185-5p.3	TGGAGAGAAAGGCAGTTCCT	71
hsa-miR-3184-5p.pooled	-	71
hsa-miR-30a-3p.pooled	-	71
hsa-miR-484.pooled	-	71
hsa-let-7d-3p.5	CTATACGACCTGCTGCCTTT	70
hsa-miR-22-3p.38	AAACTGCCAGTTGAAGAACTGT	70
hsa-miR-210-3p.2	CTGTGCGTGTGACAGCGGCTGA	70
hsa-miR-7-5p.2	TGGAAGACTAGTGATTTTGTTG	70
hsa-miR-139-3p.4	TGGAGACGCGGCCCTGTTGGA	70
hsa-miR-138-5p.5	AGCTGGTGTTGTGAATCAGGCCG	70
hsa-miR-22-3p.39	AAGTTGCCAGTTGAAGAACTGT	70
hsa-miR-423-5p.11	TGATGGGCAGAGAGCGAGACT	70
hsa-miR-451a.10	AAACCGTTACTATTACTGAGT	70
hsa-miR-99b-5p.14	CACCCGTAGGACCGACCTTGC	70
hsa-miR-363-3p.pooled	-	70
hsa-miR-9-5p.21	TCTTTGGTTATCTAGCTGTGT	70
hsa-miR-30d-5p.18	TGTAAACATCCCCGACTGGAGG	70
hsa-miR-100-5p.31	ATCCCGTAGATCCGAACTTGT	70
hsa-miR-3184-3p.11	AGTCTCGCTCTCTGCCCATCA	70
hsa-miR-21-5p.18	TATCAGACTGATGTTG	70
hsa-miR-378a-3p.24	ACTGGACTTGGAGTCAGAAGGAA	69
hsa-miR-99b-5p.15	CGCCCGTAGAACCGACCTTGC	69
hsa-miR-4792.1	CGGTGAGCTCTCGCTGGC	69
hsa-miR-30e-5p.17	GTAAACATCCTTGACTGGAAGC	69
hsa-miR-99a-5p.68	AACCGGTAGATCCGATCTTGT	69
hsa-miR-320d.4	AAAAGCTGGGTTGAGA	69
hsa-miR-708-3p.8	CAACTAGACTGTGAGCTTCTAG	69
hsa-miR-22-3p.40	AAGCTGCCATTTGAAGAACTGT	69
hsa-miR-151a-3p.14	CTAGACTGAAGCTCCTTGAA	69
hsa-let-7i-5p.30	CGAGGTAGTAGTTTGTGCTGTT	69
hsa-miR-421.pooled	-	69
hsa-miR-152-3p.3	TCAGTGCATGACAGAACTTGGT	69
hsa-miR-9-5p.22	TCTTTGGTTATCTAGCCGTAT	69
hsa-miR-181c-3p.2	ACCATCGACCGTTGAGTGGACC	68
hsa-miR-9-3p.43	ATAAAGCCAGATAACCGAAAGT	68
hsa-miR-151a-3p.15	CTGGACTGAAGCTCCTTGAGG	68
hsa-miR-128-3p.52	NCACAGTGAACCGGTCTCTTT	68
hsa-miR-27b-3p.13	TCCACAGTGGCTAAGTTCTG	68
hsa-miR-330-3p.11	GCAAAGCACACGGCCTGCAGA	68
hsa-miR-320c.5	AAAAGCTGGGTTGAGAGGGAT	68
hsa-miR-370-3p.2	GCCTGCTGGGGTGGAACCTGG	68
hsa-miR-138-1-3p.1	GCTACTTCACAACACCAGGGT	68
hsa-miR-320a.48	AAAAGCTGGGTTGAGA	68
hsa-miR-99b-5p.16	CACCCGTAGAACCGACCC	68
hsa-miR-100-5p.32	AACCCGTAGATCCGGACTTGT	68
hsa-miR-320a.49	AAAAGCTGGGTTGAGTGGGCGA	68
hsa-miR-320b.10	AAAAGCTGGGTTGAGA	68
hsa-miR-181b-5p.30	TTCATTGCTGTCGGTG	68
hsa-miR-27a-3p.5	TTCACAGTGGCTAAGTTCCGT	68
hsa-miR-151a-3p.16	CTAGACTGAAGCTCCTTGAGGTAT	68
hsa-miR-137.3	TTATTGCTTAAGAATACGCGTAG	68
hsa-let-7i-5p.31	TGAGGTAGTAGTTTGTGCTT	68
hsa-miR-100-5p.33	AACCCGTGGATCCGAACTTGTG	68
hsa-miR-320c.6	AAAAGCTGGGTTGAGA	68
hsa-miR-126-3p.9	CGTACCGTGAGTAATAATG	67
hsa-miR-26b-5p.2	TTCAAGTAATTCAGGATAGGTT	67
hsa-miR-129-5p.44	CTTTTTGCGGTCAGGGCTTGC	67
hsa-miR-125b-2-3p.11	ACAAGTCAGGCTCTTGGGA	67
hsa-miR-126-5p.4	CATTATTACTTTCGGTACG	67
hsa-miR-181a-5p.34	AACATTCAACGCTGTCGGTGAGTTT	67
hsa-miR-21-5p.19	TAGCTTATCAGACTGATGC	67
hsa-miR-152-3p.pooled	-	67
hsa-miR-451a.11	AGACCGTTACCATTACTGAGT	67
hsa-miR-9-5p.23	GCTTTGGTTATCTAGCTGTAT	67
hsa-miR-99b-3p.6	CAAGCTCGTGTCTGTGGGT	67
hsa-let-7i-5p.32	TGAGGTAGTAGTCTGTGCTGTT	67
hsa-miR-324-3p.1	ACTGCCCCAGGTGCTGCTGGT	67
hsa-miR-181b-5p.31	ACATTCATTGCTGTCGGTG	66
hsa-miR-138-5p.6	AGCTGGTGTTGTGAAT	66
hsa-miR-181b-5p.32	AACACTCATTGCTGTCGGTG	66
hsa-miR-432-5p.11	TCTTGGAGTAGGTCATTGGGTGC	66
hsa-miR-181b-5p.33	GACATTCATTGCTGTCGGT	66
hsa-miR-328-3p.6	CTGTCCCTCTCTGCCCTTCCGT	66
hsa-miR-21-5p.20	TGGCTTATCAGACTGATGTTG	66
hsa-miR-129-5p.45	CTTTTTGCGGTCTGGCCTTGC	66
hsa-miR-107.pooled	-	66
hsa-miR-330-3p.12	AAAGCACACGGCCTGCAGAG	66
hsa-miR-101-3p.15	TACGGTACTGTGATAACTGAA	66
hsa-miR-129-5p.46	CTTTTTACGGTCTGGGCTTGC	66
hsa-miR-219a-2-3p.8	AGAATTGTGGCTGGAC	66
hsa-miR-320a.50	AAAAGCTGGGGTGAGAGGGCGA	66
hsa-let-7i-5p.33	TGAGGTAGTAGTTTGCGCTGT	65
hsa-miR-125a-3p.3	ACAGGTGAGGTTCTTGGG	65
hsa-miR-148a-3p.10	TCAGTGCACTACGGAACTTTGT	65
hsa-miR-421.2	ATCAACAGACATTAATTGGGCG	65
hsa-let-7f-5p.5	TGAGGTAGTAGATTGTATAGTTT	65
hsa-miR-219b-5p.5	GTCCAGCCACAATTCT	65
hsa-miR-9-3p.44	AAAAAGCTAGATAACCGAA	65
hsa-miR-431-3p.1	CAGGTCGTCTTGCAGGGCTTCT	65
hsa-miR-127-3p.20	TCGGATCCGTCTGAGCTTGGCA	65
hsa-miR-128-3p.53	TCACAGTGAACCGGTCTCG	65
hsa-miR-1246.5	TGGATTTTTGGAGCCG	65
hsa-miR-451a.12	AAAGCGTTACCATTACTGAGT	65
hsa-miR-99a-5p.69	AACCCGTAGATCCGATCATGT	65
hsa-miR-22-3p.41	AAGCTGCCAGTTAAAGAACTGT	65
hsa-miR-1343-3p.2	CTCCTGGGGCCCGCACTCTCGT	65
hsa-miR-9-5p.24	TCTTTGGTTATCCAGCTGTAT	65
hsa-miR-30a-3p.2	CTTTCAGTCGGATGTTTGC	64
hsa-let-7i-5p.34	TGAGGTAGTAGTCTGTGCTGT	64
hsa-miR-382-5p.3	GAAGTTGTTCGTGGTGGATTC	64
hsa-miR-129-5p.47	CTTTTTGCGGTCGGGGCTTGC	64
hsa-miR-7-5p.3	TGGAAGACTAGTGATTTTGTTGTC	64
hsa-miR-451a.13	GTTACCATTACTGAGTTT	64
hsa-miR-27b-3p.14	TTCACAGTGGCTAAGTTCTGCT	64
hsa-miR-143-3p.13	TGAGATGAAGCACTGTAGTTC	64
hsa-miR-21-5p.21	TAGCTTATCAGACTGATGTTGT	64
hsa-let-7i-5p.35	TGAGGTAGTAGTTTGTGCTGTA	64
hsa-miR-9-3p.45	ATAAAGCTAGGTAACCGAA	64
hsa-miR-128-3p.54	TCACAGTGAACCGGTGTCTTT	64
hsa-miR-433-3p.16	ATCATGGTGGGCTCCTCGGTGT	64
hsa-let-7i-5p.36	TGAGGTGGTAGTTTGTGCTGTT	64
hsa-miR-378a-3p.25	GCTGGACTTGGAGTCAGAAGGC	63
hsa-miR-129-2-3p.pooled	-	63
hsa-miR-143-3p.14	TGAGATGAGGCACTGTAGCTC	63
hsa-miR-125a-3p.4	ACAGGTGAGGTTCTTGGGAGT	63
hsa-miR-744-5p.8	TGCTGGGCTAGGGCTAACAGC	63
hsa-miR-181b-5p.34	ATCATTCATTGCTGTCGGTG	63
hsa-miR-126-3p.10	CGTACCGTGAGTAATAATGCGC	63
hsa-miR-450a-5p.1	TTTTGCGATGTGTTCCTAAT	63
hsa-miR-92a-3p.10	TGTTGCACTTGTCCCGGCCTGT	63
hsa-miR-128-3p.55	CACAGTGAACCGGTCTCTTT	63
hsa-miR-100-5p.34	AACCCGTAGACCCGAACTTGT	63
hsa-miR-138-5p.7	AGCTGGTGTTGTGAATCAGGCCGT	63
hsa-miR-128-3p.56	TCACAGGGAACCGGTCTCTTT	63
hsa-miR-181b-5p.35	AGCATTCATTGCTGTCGGT	63
hsa-miR-92a-3p.11	GCACTTGTCCCGGCCTGT	63
hsa-miR-129-5p.48	CTTTTTGCGGTCTGGGGTTGC	63
hsa-miR-3529-3p.4	GACAACAAAATCACTAGTCTTCCA	63
hsa-let-7i-5p.37	TGAGGTAGTAGTTCGTGCTGT	63
hsa-miR-181a-5p.35	AACATTCAACGTTGTCGGTGA	63
hsa-miR-885-5p.2	TCCATTACACTACCCTGCCTCC	63
hsa-let-7i-5p.38	TGAGGTAGTAGTTTGTG	63
hsa-miR-21-5p.22	TAGGTTATCAGACTGATGTTGA	63
hsa-miR-22-3p.42	AAGCAGCCAGTTGAAGAACTGT	62
hsa-miR-145-3p.4	GATTCCTGGAAATACTGTTCT	62
hsa-miR-128-3p.57	TCACAGTGAACCGGACTCTTT	62
hsa-miR-30c-5p.pooled	-	62
hsa-let-7c-5p.8	TGAGGTAGTAGGTTGT	62
hsa-miR-99a-5p.70	AACCCGTAGGTCCGATCTTGTG	62
hsa-miR-30e-5p.18	TTTAAACATCCTTGACTGGAAGCT	62
hsa-miR-28-3p.3	ACTAGATTATGAGCTCCTGG	62
hsa-miR-1296-5p.2	TTAGGGCCCTGGCTCCATCT	62
hsa-miR-29c-3p.pooled	-	62
hsa-let-7a-5p.5	TGAGGTAGTAGGTTGT	62
hsa-miR-134-5p.6	TGTGACTGGTTGACCAGAGGGA	62
hsa-let-7b-5p.29	TGAGGTAGTAGGTTGT	62
hsa-miR-181b-5p.36	AACATTCATTGCCGTCGGTG	62
hsa-miR-99a-5p.71	AACGCGTAGATCCGATCTTGTG	62
hsa-miR-181a-5p.36	AACGTTCAACGCTGTCGGTGAGT	62
hsa-miR-181a-5p.37	AACATTCAACGCTGTCGGTGC	61
hsa-miR-9-3p.46	TAAAGCTAGATAACCGAAA	61
hsa-miR-26a-5p.6	TTCAAGTAATCCAGGATAG	61
hsa-miR-99b-5p.17	CACCCGTAGAACCGGCCTTGC	61
hsa-miR-30d-5p.19	TGTAAACATCCCCGACTGGGAG	61
hsa-miR-181a-5p.38	AACATTCAATGCTGTCGGTGAGT	61
hsa-miR-218-5p.7	TTGGGCTTGATCTAACCATGT	61
hsa-miR-320a.51	AAAAGCTGGGTTGAGAGGGTGA	61
hsa-miR-126-5p.5	CATTATTACTTTTGGTACGCG	61
hsa-miR-148a-3p.11	TCAGTGCACTACAGAACTT	61
hsa-let-7i-5p.39	TGAGGCAGTAGTTTGTGCTGTT	61
hsa-miR-140-3p.16	TACCACAGGGTAGAACCACGGACA	61
hsa-miR-27b-3p.15	TGCACAGTGGCTAAGTTCT	61
hsa-let-7b-5p.30	TGATGTAGTAGGTTGTGT	61
hsa-miR-22-3p.43	AAGCTGCCAGTTGAAGAACTTT	61
hsa-miR-181a-5p.39	TTCAACGCTGTCGGTGA	60
hsa-miR-195-5p.2	TAGCAGCACAGAAATATTGG	60
hsa-miR-9-3p.47	ATAAAGCTAGATAACCGAAAGTT	60
hsa-miR-320a.52	AAAGCTGGGTTGAGAGGGCGAAT	60
hsa-miR-125b-1-3p.pooled	-	60
hsa-miR-22-3p.44	AAGCTGCCAGTTGAACAACTGT	60
hsa-miR-181a-5p.40	AACATTCAACGCTGTTGGTGA	60
hsa-miR-181b-5p.37	AACATTCATTGCTGTCGGTGGGAT	60
hsa-miR-181b-5p.38	AACATTCATTGCTGTCGGTGGGG	60
hsa-miR-320a.53	AAAAGCTGGGTTGAGAG	60
hsa-miR-330-3p.13	AAAGCACACGGCCTGCAGAGAGT	60
hsa-miR-101-3p.16	TACGGTACTGTGATAACTGA	60
hsa-miR-212-3p.2	TAACAGTCTCCAGTCACGGCC	60
hsa-miR-30e-5p.19	GTAAACATCCTTGACTGGAAGCTT	60
hsa-miR-30d-5p.20	CGTAAACATCCCCGACTGGAAG	60
hsa-miR-93-5p.pooled	-	60
hsa-miR-101-3p.17	TACAGTACTGTGATAACTGG	59
hsa-let-7i-5p.40	CGAGGTAGTAGTTTGTGCTGT	59
hsa-miR-100-5p.35	AACCCGTAGATCCGAACTTGA	59
hsa-let-7i-5p.41	TGAGGTGGTAGTTTGTGCTGT	59
hsa-miR-30e-5p.20	TGTAAACATCTTTGACTGGAAGCT	59
hsa-miR-99a-5p.72	AACCCGTAGATCCGATCTTGCG	59
hsa-miR-490-3p.pooled	-	59
hsa-miR-346.1	TGTCTGCCCGCATGCCTGCCTCT	59
hsa-miR-128-3p.58	TCATAGTGAACCGGTCTCTTT	59
hsa-miR-9-3p.48	ATAAAGCTAGATAACAGAAAGT	59
hsa-miR-501-3p.pooled	-	59
hsa-miR-125b-1-3p.5	ACGGGTTAGGCTCTTGGGAGCT	59
hsa-miR-320b.11	AAAAGCTGGGTTGAGAG	59
hsa-let-7b-5p.31	TGAGGTAGTAGGTTGTGG	59
hsa-miR-9-3p.49	TAAAGCTAGATAACCGA	59
hsa-miR-4497.1	TCCGGGACGGCTGGGA	59
hsa-miR-320d.5	AAAAGCTGGGTTGAGAG	59
hsa-miR-26a-5p.7	TTCAAGTAATCCAGGATAGGCTTT	59
hsa-miR-148a-3p.12	TCAGTGCACTACAGGACTTTGT	59
hsa-miR-320c.7	AAAAGCTGGGTTGAGAG	58
hsa-miR-100-5p.36	AACCCGTAGATCCGAACTTGTT	58
hsa-miR-4448.2	GGCTCGTTGGTCTAGG	58
hsa-miR-128-3p.59	TCACAGTGAACAGGTCTCTTT	58
hsa-miR-181a-5p.41	AACATTCAACGCTGTCAGTGA	58
hsa-miR-148a-3p.13	TCAGTGCGCTACAGAACTTTGT	58
hsa-miR-455-5p.pooled	-	58
hsa-miR-9-5p.25	TCTTCGGTTATCTAGCTGTAT	58
hsa-miR-128-3p.60	TCACAGTGAACCGATCTCTTT	58
hsa-miR-1246.6	TGGATTTTTGGAGCAGGG	58
hsa-miR-128-3p.61	TCACAGCGAACCGGTCTCTT	58
hsa-miR-423-5p.12	TGAGGGGCAGAGAGCGAG	58
hsa-miR-143-3p.15	TGGGATGAAGCACTGTAGCTC	58
hsa-miR-433-3p.17	AACATGATGGGCTCCTCGGTGT	58
hsa-miR-21-5p.23	TTGCTTATCAGACTGATGTTG	58
hsa-miR-30a-5p.17	TGTAAACATCCTCGACTGGAAGCA	57
hsa-miR-128-3p.62	TCACAGTGAAGCGGTCTCTTT	57
hsa-miR-101-3p.18	TACAGTACTGTGATAACTGAAAA	57
hsa-miR-99a-5p.73	AACCCGTAGATCCGATCTAGT	57
hsa-miR-100-5p.37	ACCCGTAGATCCGAACTTGT	57
hsa-miR-100-5p.38	AACGCGTAGATCCGAACTTG	57
hsa-miR-30a-3p.3	CTTTCAGTCGGATGTTTGCAGC	57
hsa-miR-760.13	CGGCTCTGGGTCTGTGGG	57
hsa-miR-181b-5p.39	AACATTCGTTGCTGTCGGTG	57
hsa-miR-335-5p.3	TCAAGAGCAATAACGAAAAAT	57
hsa-miR-137.4	TATTGCTTAAGAATACGCGTAG	57
hsa-miR-411-5p.pooled	-	57
hsa-let-7b-5p.32	TTAGGTAGTAGGTTGTGTGG	57
hsa-miR-9-3p.50	ATAAAGCTAGATAACCGAAAGTAT	57
hsa-miR-21-5p.24	TAGCTTATCAGGCTGATGTTG	56
hsa-miR-21-5p.25	TAGCTTATCGGACTGATGTTGA	56
hsa-miR-129-5p.49	CTTTTTGCGGTTTGGGCTTGC	56
hsa-miR-378d.pooled	-	56
hsa-let-7b-5p.33	TGAGGGAGTAGGTTGTGTGG	56
hsa-miR-340-5p.5	TTATAAAGCAATGAGACTGATC	56
hsa-miR-181a-5p.42	AACATTCAACGCTGTCGGGGA	56
hsa-miR-148a-3p.14	CCAGTGCACTACAGAACTTTGT	56
hsa-miR-3184-3p.12	GAGTCTCGCTCTCTGCCCCTCA	56
hsa-miR-27b-3p.16	TTCACAGTGGCTAAGTTCTA	56
hsa-miR-885-3p.pooled	-	56
hsa-miR-101-3p.19	GTACTGTGATAACTGAA	56
hsa-miR-186-5p.7	CAAAGAATTCTCCTTTTGGGCC	56
hsa-miR-100-5p.39	AACCCGTAGATCCGAGCTTGTG	56
hsa-miR-30d-5p.21	TGTAAACATCCCCGACTGGAAGCG	56
hsa-miR-330-3p.14	AAAGCACACGGCCTGCAGAGAGA	55
hsa-miR-383-5p.pooled	-	55
hsa-let-7b-5p.34	TGAGGTAGTAGGTTGTGTGGTA	55
hsa-miR-532-5p.pooled	-	55
hsa-miR-330-3p.15	CAAAGCACACGGCCTGCAGAGAGA	55
hsa-miR-140-3p.17	ACCACAGGGTAGAACCACGGAAT	55
hsa-miR-22-5p.pooled	-	55
hsa-miR-9-5p.26	TCTTTGGCTATCTAGCTGTAT	55
hsa-miR-128-3p.63	TCACAGTGAACCGGTTTCTTT	55
hsa-miR-99a-5p.74	AACCCGTAGATCCGAGCTTGTG	55
hsa-miR-99b-5p.18	CTCCCGTAGAACCGACCTTGC	55
hsa-miR-212-3p.pooled	-	55
hsa-miR-99a-5p.75	AACCCGAAGATCCGATCTTGT	55
hsa-miR-151a-3p.17	CTAGACTGAAGCTCCTTGAGGAAT	55
hsa-miR-1264.1	CAAGTCTTATTTGAGCACCTGT	55
hsa-miR-455-5p.3	TATGTGCCTTTGGACTACATCGT	55
hsa-miR-218-5p.8	TTGTGCTTGATCTAACCATGTG	55
hsa-miR-181b-5p.40	ACATTCATTGCTGTCGGT	55
hsa-miR-29a-3p.10	TAGCACCATCTGAAATCGGC	55
hsa-miR-181b-5p.41	AACACTCATTGCTGTCGGTGG	55
hsa-miR-136-3p.6	ATCATCGTCTCAAATGAGTC	54
hsa-miR-1296-5p.pooled	-	54
hsa-miR-383-5p.2	AGATCAGAAGGTGATTGTGG	54
hsa-miR-212-5p.pooled	-	54
hsa-miR-218-5p.9	TTGTGCTTGATCTAACCAT	54
hsa-miR-30e-5p.21	GTAAACATCCTTGACTGGAAGCG	54
hsa-miR-181a-5p.43	AACATTCAACACTGTCGGTGA	54
hsa-miR-127-3p.21	TCGGATCCGTCTGAGCTTGGCG	54
hsa-let-7b-5p.35	TGAGGTAGTGGGTTGTGTGGT	54
hsa-miR-3184-3p.13	CTCGCTCTCTGCCCCTCA	54
hsa-miR-181b-5p.42	AACATTCATTGCTGCCGGTG	54
hsa-miR-148a-3p.15	TCAGCGCACTACAGAACTTTGT	54
hsa-miR-15a-5p.1	TAGCAGCACATAATGGTTTGT	54
hsa-miR-34c-3p.1	AATCACTAACCACACGGCCAGG	54
hsa-miR-423-5p.13	TGAGGGGCAGAGAGCGAGACTC	54
hsa-miR-320a.54	AAAAGCTGGGTTGAGAGGACG	54
hsa-let-7i-5p.42	TGAGGCAGTAGTTTGTGCTGT	54
hsa-miR-24-3p.9	TTGCTCAGTTCAGCAGGAAC	53
hsa-miR-128-3p.64	TCACAGTGAATCGGTCTCTT	53
hsa-miR-30c-5p.5	TGTAAACATCCTACACTCTCAGCT	53
hsa-miR-100-5p.40	AACCCGTAGATCCGAACTTA	53
hsa-miR-27b-3p.17	TCCACAGTGGCTAAGTTCT	53
hsa-miR-9-3p.51	TAAAGCTAGATAACCGAAAGTAA	53
hsa-miR-3074-5p.4	GTTCCTGCTGAACTGAGCAA	53
hsa-miR-99a-5p.76	AACCCGTAGATCCGTTCTTGT	53
hsa-miR-676-3p.3	CCGTCCTAAGGTTGTTGAGT	53
hsa-miR-3184-3p.14	AAGTCTCGCTCTCTGCCCATCA	53
hsa-miR-99a-5p.77	AACCCGTAGATCCGATCTTGTGC	53
hsa-miR-134-5p.7	TGTGACTGGTTGACCAGAGG	53
hsa-miR-132-5p.pooled	-	53
hsa-miR-381-3p.10	CAAGGGCAAGCTCTCTGT	53
hsa-miR-25-3p.5	CATTGCACTTGTCTCGGTC	53
hsa-miR-181b-5p.43	ATCATTCATTGCTGTCGGTGG	53
hsa-miR-143-3p.16	TGAGGTGAAGCACTGTAGCTC	53
hsa-miR-330-3p.16	CAAAGCACACGGCCTGCAG	53
hsa-miR-100-5p.41	AACCCGTGGATCCGAACTTGT	52
hsa-miR-181b-5p.44	AACATTCATTGCCGTCGGTGG	52
hsa-miR-411-3p.1	TATGTAACACGGTCCACTAAC	52
hsa-miR-335-5p.pooled	-	52
hsa-miR-128-3p.65	TCACTGTGAACCGGTCTCTTT	52
hsa-miR-127-3p.22	TCGGATCCGTCTGAGCTTGGCTC	52
hsa-miR-99b-5p.19	CACCCGTAGAACCGAC	52
hsa-miR-323a-3p.5	CACGTTACACGGTCGACCTCT	52
hsa-miR-143-3p.17	TGAGATGGAGCACTGTAGCTC	52
hsa-miR-935.1	CAGTTACCGCTTCCGCTACCG	52
hsa-miR-671-5p.1	AGGAAGCCCTGGAGGGGCTGGAGG	52
hsa-miR-26a-5p.8	TTCAAGTAATCCAGGATAGG	52
hsa-miR-381-3p.11	TATACAAGGGCAGGCTCTCTGT	52
hsa-let-7b-5p.36	TGAGGTAGTAGGTTGCGTGG	52
hsa-miR-22-3p.45	CAGCTGCCAGTTGAAGAACTGT	52
hsa-miR-423-5p.14	TGATGGGCAGAGAGCGAGACTT	52
hsa-miR-30a-5p.18	GTAAACATCCTCGACTGGAAGCC	52
hsa-miR-99b-5p.20	CACCCGTAGAACTGACCTTGC	52
hsa-miR-100-5p.42	CGTAGATCCGAACTTGTG	52
hsa-miR-490-3p.3	CAACCTGGAGGACTCCATGCT	51
hsa-miR-28-3p.4	CACTAGATTATGAGCTCCTG	51
hsa-miR-9-5p.27	TCGTTGGTTATCTAGCTGTAT	51
hsa-miR-199a-3p.pooled	-	51
hsa-miR-134-5p.8	TGTGACTGGTTGACCAGAG	51
hsa-miR-378d.3	ACTGGACTTGGAGTCGGA	51
hsa-miR-9-3p.52	NTAAAGCTAGATAACCGAAAGT	51
hsa-miR-30a-5p.19	TTTAAACATCCTCGACTGGAAG	51
hsa-miR-21-5p.26	TAGCTTATCAGACTGGTGTTGA	51
hsa-miR-181a-5p.44	AACATTCAACGCTGGCGGTGA	51
hsa-miR-378c.5	ACTGGACTTGGAGTCAGAAGA	51
hsa-miR-138-2-3p.1	GCTATTTCACGACACCAGGGT	51
hsa-miR-125b-1-3p.6	ACGGGTTAGGCTCTTGGGAGTT	51
hsa-miR-378a-3p.26	ACTGGACTTGGAGTCGGA	51
hsa-miR-27b-3p.18	TGCACAGTGGCTAAGTTCTGC	51
hsa-miR-320a.55	AAAAGCTGGGTTGAGAGGGCGATG	51
hsa-miR-370-3p.pooled	-	51
hsa-miR-129-5p.50	CTTTTTGCGGACTGGGCTTGC	51
hsa-miR-1224-5p.8	GTGAGGACTCGGGAGGGGG	51
hsa-miR-219b-5p.6	TGTCCAGCCACAATTCT	51
hsa-miR-100-5p.43	AACCCGTAGATCCGAACTCGTG	51
hsa-miR-199b-3p.2	ACAGTAGTCTGCACATTGGT	51
hsa-miR-181a-5p.45	AACATTCAGCGCTGTCGGTG	51
hsa-miR-192-5p.pooled	-	51
hsa-miR-378c.6	ACTGGACTTGGAGTCGGA	51
hsa-let-7i-5p.43	TGAGGTAGTAGCTTGTGCTGTT	51
hsa-let-7e-3p.1	CTATACGGCCTCCTAGCTTTCC	51
hsa-miR-148a-3p.16	TCGGTGCACTACAGAACTTTGT	51
hsa-miR-3074-5p.5	CCTGCTGAACTGAGCCA	51
hsa-miR-30d-5p.22	TGTAAACATCCCCGGCTGGAAG	51
hsa-miR-433-3p.18	ATCATGATGGGCCCCTCGGTGT	51
hsa-miR-100-5p.44	AACCCGTAGATCTGAACTTGTG	51
hsa-miR-129-5p.51	CTTTTTGCGGTCTGGGCGTGC	51
hsa-miR-378a-3p.27	ACTGGACTTGGAGTCAGAAGGCAT	50
hsa-miR-30e-5p.22	TGTAAACATCCTTGACTGGAAGCA	50
hsa-let-7g-5p.7	TGAGGTAGTAGTTTGTACAGTTT	50
hsa-miR-99a-5p.78	AGCCCGTAGATCCGATCTTGTG	50
hsa-miR-361-3p.3	TCCCCCAGGTGTGATTCTGATTTG	50
hsa-miR-181a-5p.46	AACATTCAACGCTGTCGGTAA	50
hsa-miR-151a-3p.18	CTATACTGAAGCTCCTTGAG	50
hsa-miR-125b-5p.14	TCCGTGAGACCCTAACTTGT	50
hsa-miR-381-3p.12	TATGCAAGGGCAAGCTCTCT	50
hsa-miR-181a-5p.47	GACATTCAACGCTGTCGGTGAGT	50
hsa-miR-219a-2-3p.9	AGAATTGTGGCTGGACA	50
hsa-miR-138-5p.8	AGCTGGTGTTGTGAATCA	50
hsa-let-7i-5p.44	GGAGGTAGTAGTTTGTGCTGTT	50
hsa-miR-320a.56	GAAAGCTGGGTTGAGAGGGCG	50
hsa-miR-425-3p.1	ATCGGGAATGTCGTGTCCGCC	50
hsa-miR-128-3p.66	TCACAGTGAACCGGTATCTTT	50
hsa-miR-320a.57	AGAAGCTGGGTTGAGAGGGCG	50
hsa-miR-99a-5p.79	AACCCGTAGATCCGATCTTTT	50
hsa-miR-320a.58	AAAAGCTGGGTTGGGAGGGCG	50
hsa-miR-320a.59	AAAAGCTGGGTTGAGAGGGCGAAGA	50
hsa-miR-199a-3p.2	ACAGTAGTCTGCACATTGGT	50
hsa-miR-143-3p.18	TGAGATGAAGCACTGTAGCTA	49
hsa-miR-30b-5p.1	TGTAAACATCCTACACTCAGC	49
hsa-miR-143-5p.1	GGTGCAGTGCTGCATCTCTGG	49
hsa-miR-379-5p.8	TGGTAGACTATGGAACGTAGGT	49
hsa-miR-134-5p.9	TGTGACTGGTTGACCAGAGGGCGA	49
hsa-miR-219a-5p.3	TGATTGTCCAAACGCAATTCTTG	49
hsa-miR-16-5p.8	TAGCAGCACGTAAATATTGGCGT	49
hsa-miR-433-3p.19	ATCATGATGGGCTCCGCGGTGT	49
hsa-miR-24-3p.10	TGGCTCAGTTCAGCAGG	49
hsa-miR-433-3p.20	ATCATGATGGGCTCCCCGGTGT	49
hsa-miR-30a-3p.4	TTTCAGTCGGATGTTTGCAG	49
hsa-miR-30e-5p.23	TGTAAACATCCTTGACTG	49
hsa-miR-101-3p.20	TACAGTACTGTGATAACTGAG	49
hsa-miR-21-5p.27	TAGCTTATCAGACTGATGTTGAT	49
hsa-let-7a-5p.6	TGAGGTAGTAGGTTGTATAGTTT	49
hsa-miR-30d-5p.23	TGTAACCATCCCCGACTGGAAG	49
hsa-miR-100-5p.45	AACCCGTAGATCCGAACTTGGG	49
hsa-miR-10b-5p.3	TACCCTGTAGAACCGAATTTGC	49
hsa-miR-532-5p.5	CATGCCTTGAGTGTAGGACCG	49
hsa-miR-181a-5p.48	AATATTCAACGCTGTCGGTGA	49
hsa-miR-100-5p.46	AACCTGTAGATCCGAACTTGTG	49
hsa-miR-125b-5p.15	TCCCTGAGACCCTAACTTGTGAAA	48
hsa-miR-378a-3p.28	CTGGACTTGGAGTCAGAAGGCT	48
hsa-let-7e-5p.4	TGAGGTAGGAGGTTGTAT	48
hsa-miR-874-3p.3	CTGCCCTGGCCCGAGGGACCGACT	48
hsa-miR-487b-3p.2	AATCGTACAGGGTCATCCACT	48
hsa-miR-145-3p.pooled	-	48
hsa-miR-24-3p.11	TGGCTCAGTTCAGCAGGAACAA	48
hsa-miR-181a-5p.49	AGCATTCAACGCTGTCGGTGAGT	48
hsa-miR-30d-5p.24	TGTAAACATCCCCGACTGT	48
hsa-miR-92a-3p.12	TATTGCGCTTGTCCCGGCCTGT	48
hsa-miR-339-5p.3	TCCCTGTCCTCCAGGAGCTCA	48
hsa-miR-505-3p.1	CGTCAACACTTGCTGGTTTCCT	48
hsa-miR-323a-5p.1	AGGTGGTCCGTGGCGCGTTCG	48
hsa-miR-3184-3p.15	TGTCTCGCTCTCTGCCCCTCA	48
hsa-miR-26a-5p.9	TGCAAGTAATCCAGGATAGGCT	48
hsa-miR-451a.14	AAACCGTTACCATTACTGGGT	48
hsa-miR-140-3p.18	CCACAGGGTAGAACCACGGAA	48
hsa-miR-129-5p.52	CTTTTTGCGGTCTGGGCTGGC	48
hsa-miR-19b-3p.3	TGTGCAAATCCATGCAAAACTGA	48
hsa-miR-223-5p.1	CGTGTATTTGACAAGCTGAGTTG	48
hsa-miR-7-5p.pooled	-	48
hsa-miR-320b.12	AAAAGCTGGGTTGAGAGGGCAA	48
hsa-miR-10b-5p.4	ACCCTGTAGAACCGAATTTGT	48
hsa-miR-10b-5p.5	TACCCTGTAGAACCGAATTTGTG	48
hsa-miR-125b-5p.16	TTCCTGAGACCCTAACTTGT	47
hsa-miR-30d-5p.25	TGTAGACATCCCCGACTGGAAG	47
hsa-miR-181b-5p.45	AACATTCACTGCTGTCGGTG	47
hsa-miR-9-3p.53	ATAAAGCTAGATAACCGAAAA	47
hsa-miR-433-3p.21	ATCACGATGGGCTCCTCGGTGT	47
hsa-miR-99a-5p.80	GACCCGTAGATCCGATC	47
hsa-miR-99a-5p.81	AACCCGTAGATCCGATCTTGTAA	47
hsa-miR-124-3p.14	TAAGGCACGCGGTGAGTGCC	47
hsa-miR-320a.60	NAAAGCTGGGTTGAGAGGGCGA	47
hsa-miR-181b-5p.46	AACATTCGTTGCTGTCGGTGG	47
hsa-miR-320a.61	AAGCTGGGTTGAGAGGGCGA	47
hsa-miR-145-5p.3	GTCCAGTTTTCCCAGGAATCCC	47
hsa-miR-424-5p.1	CAGCAGCAATTCATGTTTTGA	47
hsa-let-7i-5p.45	TGAGGTAGTAGTTTGTGCC	47
hsa-miR-128-3p.67	TCACAGTGAACCGGTCACTT	47
hsa-miR-323a-3p.6	CACATTACACGGTCGACCTCA	47
hsa-miR-145-3p.5	GATTCCTGGAAATACTGTTCTT	47
hsa-let-7a-5p.7	TGATGTAGTAGGTTGTATAG	47
hsa-let-7b-5p.37	TGAGGTAGTAGGCTGTGTGG	47
hsa-miR-100-5p.47	AACCCGTAGGTCCGAACTTG	47
hsa-miR-181a-5p.50	NACATTCAACGCTGTCGGTGA	47
hsa-miR-423-5p.15	TGAGGGGCAGAGAGCGAGACA	47
hsa-miR-101-3p.21	TACAGTACTGTGATAAC	47
hsa-miR-19b-3p.pooled	-	47
hsa-miR-151a-3p.19	CTAGACTGAAGCTCCTTGAGGTT	47
hsa-miR-148b-3p.5	TCAGTGCATCACAGAACTTTGA	47
hsa-miR-382-5p.4	GAATTTGTTCGTGGTGGATTCG	47
hsa-miR-99a-5p.82	AACCCGTAGATCCGATCTTT	47
hsa-miR-378a-3p.29	CTGTACTTGGAGTCAGAAGGC	47
hsa-miR-139-3p.5	TGGAGACGCGGCCCTGTTG	46
hsa-miR-1298-5p.4	TTCATTCGGCTGTCCAGATGC	46
hsa-miR-330-3p.17	GCAAAGCACACGGCCTGCAGAGAGT	46
hsa-miR-181b-5p.47	AACATCCATTGCTGTCGGTG	46
hsa-miR-181b-5p.48	AACATTCATTGCTGTCGGGG	46
hsa-miR-199b-3p.pooled	-	46
hsa-miR-30a-5p.20	TGTAAACATCCTCGACTGGAAT	46
hsa-miR-148a-3p.17	TCAGTGCACTGCAGAACTTTGT	46
hsa-miR-34c-3p.2	ATCACTAACCACACGGCCAGG	46
hsa-miR-192-5p.3	TGACCTATGAATTGACAGCC	46
hsa-miR-124-3p.15	TAAGGCACGCGGTGGATGCC	46
hsa-miR-181d-5p.10	ACATTCATTGTTGTCGGTGGGTT	46
hsa-miR-99a-5p.83	AACCCGTAGATCCGATCTTA	46
hsa-miR-486-3p.pooled	-	46
hsa-miR-125b-5p.17	TCCCTGAGGCCCTAACTTGT	46
hsa-miR-9-3p.54	ATAAAGCTAGATAACTGAA	46
hsa-miR-181a-5p.51	AACACTCAACGCTGTCGGTG	46
hsa-miR-100-5p.48	AACCCGCAGATCCGAACTTGTG	46
hsa-miR-320a.62	AAAAGCTGGGTTGAGNGGGCGA	46
hsa-miR-873-5p.pooled	-	46
hsa-let-7i-5p.46	TGAGGTAGTAGCTTGTGCTGT	46
hsa-miR-99a-5p.84	AACCCGTAGATCCGATCTTGTT	46
hsa-miR-143-3p.19	TTAGATGAAGCACTGTAGCTC	46
hsa-miR-181b-5p.49	AACATTCATTGCTGCCGGTGG	46
hsa-miR-30a-5p.21	TGTAAACATCCTCGACTGGAAGA	46
hsa-miR-23b-3p.5	ATCACATTGCCAGGGAT	45
hsa-miR-181b-5p.50	AACATTCATTGCTGTCGGTGGAA	45
hsa-miR-181c-5p.2	AACATTCAACCTGTCGGTG	45
hsa-miR-221-3p.10	AGCTACATTGTCTGCTGGGTC	45
hsa-miR-9-5p.28	TCTTTGGTTATCTAGCTGTATGAA	45
hsa-miR-497-5p.2	CAGCAGCACACTGTGGTTTG	45
hsa-miR-9-5p.29	TGTTTGGTTATCTAGCTGTAT	45
hsa-miR-9-3p.55	ATAAAGCTAGACAACCGAAAGT	45
hsa-miR-127-3p.23	TCGGATCCGTTTGAGCTTGG	45
hsa-miR-1246.7	AATGGATTTTTGGAGCCGG	45
hsa-miR-128-1-5p.1	CGGGGCCGTAGCACTGTCTGA	45
hsa-let-7i-5p.47	GGAGGTAGTAGTTTGTGCTGT	45
hsa-miR-21-5p.28	CAGCTTATCAGACTGATGTTG	45
hsa-miR-9-5p.30	TCTTTGGTCATCTAGCTGTAT	45
hsa-miR-99b-5p.21	CGTAGAACCGACCTTGC	45
hsa-miR-128-3p.68	GCACAGTGAACCGGTCTCTT	45
hsa-let-7a-5p.8	TGAGGTAGTAGGTTGTATAGC	45
hsa-miR-136-5p.pooled	-	45
hsa-miR-652-3p.pooled	-	45
hsa-miR-100-5p.49	AGCCCGTAGATCCGAACTTG	45
hsa-miR-181a-5p.52	AACATTCAAGGCTGTCGGTGA	45
hsa-miR-210-3p.pooled	-	45
hsa-miR-127-3p.24	CGGATCCGTCTGAGCTTGGCTTT	45
hsa-miR-22-3p.46	AAGCGGCCAGTTGAAGAACTGT	45
hsa-miR-151a-5p.1	TCGAGGAGCTCACAGTCTAGT	45
hsa-miR-9-5p.31	TCTCTGGTTATCTAGCTGTAT	44
hsa-miR-29a-3p.11	TAGCACCATCTGAAATCGGTTAA	44
hsa-miR-432-5p.12	TCTTGGAGTAGGTCATTGGGG	44
hsa-let-7i-5p.48	TGAGGTAGTAGTTTGTGCCGTT	44
hsa-miR-708-3p.9	CAACTAGACTGTGAGCTTC	44
hsa-miR-23a-3p.9	ATCACATTGCCAGGGAT	44
hsa-miR-98-5p.pooled	-	44
hsa-let-7b-5p.38	TGAGGTAGTGGGTTGTGTGGTT	44
hsa-miR-204-3p.3	GCTGGGAAGGCAAAGGGACGC	44
hsa-miR-146b-5p.2	TGAGAACTGAATTCCATAGGCTG	44
hsa-miR-22-3p.47	AAGCTTCCAGTTGAAGAACTGT	44
hsa-miR-370-5p.1	CAGGTCACGTCTCTGCAGTTGC	44
hsa-miR-128-3p.69	TCTCAGTGAACCGGTCTCTTT	44
hsa-miR-140-3p.19	TACCACAGGGTAGAACCACGGAAA	44
hsa-miR-21-5p.29	TGGCTTATCAGACTGATGTTGA	44
hsa-miR-92a-3p.13	TATTGCACTTGCCCCGGCCTGT	44
hsa-miR-129-5p.53	CTTTTTGCGGTCTGGGATTGC	44
hsa-miR-187-3p.pooled	-	44
hsa-miR-130a-3p.3	CAGTGCAATGTCAAAAGGGCA	44
hsa-miR-455-5p.4	TATGTGCCTTTGGACTACATC	44
hsa-miR-92a-3p.14	TATTGCACTTGTCCCGGCCT	44
hsa-miR-139-3p.6	AGACGCGGCCCTGTTGGAGTTT	44
hsa-miR-132-3p.6	TAACAGTCTACAGCCATGGTCA	44
hsa-miR-143-3p.20	TGAGATGAAGCACTGTAGC	44
hsa-miR-27b-3p.19	TCCACAGTGGCTAAGTTCTGC	44
hsa-miR-148a-3p.18	TCAGTGCACTACAGAGCTTTGT	44
hsa-miR-206.3	TGGAATGTAAGGAAGTGTGTG	44
hsa-miR-451a.15	ATACCGTTACCATTACTGAGT	44
hsa-miR-146b-5p.pooled	-	44
hsa-miR-181a-5p.53	AACATTCGACGCTGTCGGTG	44
hsa-miR-433-3p.22	ATCATGATGGGCTCCTCGGCGT	44
hsa-miR-125a-5p.5	TCCCTGAGACCCTTTAACCTGA	44
hsa-miR-99a-5p.85	AACCCGTAGATCCGATCTTGTGAA	44
hsa-miR-584-5p.1	TTATGGTTTGCCTGGGACTGA	43
hsa-miR-497-5p.pooled	-	43
hsa-miR-22-3p.48	AAGCTGCCAGTTGAAGAACAGT	43
hsa-miR-21-5p.30	TAGCTTATCAGACCGATGTTG	43
hsa-miR-378a-3p.30	ACTGGACTTGGAGTCAGGAGGC	43
hsa-miR-99b-5p.22	TACCCGTAGAACCGACCTTGC	43
hsa-miR-1307-3p.pooled	-	43
hsa-miR-320a.63	AAAAGCTGGGTTGAGAGGGAG	43
hsa-miR-155-5p.1	TTAATGCTAATCGTGATAGGGGT	43
hsa-miR-22-3p.49	AAGCTGCCAGTTGAAGAACTAT	43
hsa-miR-92a-3p.15	TATTGCACTCGTCCCGGCCTGT	43
hsa-miR-30d-5p.26	TGTAAGCATCCCCGACTGGAAG	43
hsa-miR-134-5p.10	TGTGACTGGTTGACCAGAGGGG	43
hsa-miR-21-5p.31	TAGCCTATCAGACTGATGTTG	43
hsa-miR-181a-5p.54	AACATTCAACGCTGTCGGTGGGT	43
[truncated: 5,815 more rows]
