# Supplementary material for: Plasma extracellular RNA profiles in healthy and cancer patients
Source: Sci Rep. 2016 Jan 20;6:19413. doi: 10.1038/srep19413 (PMC4726401; doi:10.1038/srep19413)
Supplement: Supplementary Table S3 [file srep19413-s3.xls]

## Sheet: Sheet1
Table S3. Stability test result using five different algorithms
Genes	Categories	Geomean of ranking values	Delta CT (Average of STDEV)	Bestkeeper (std dev [+/- CP])	Normfiner (Stability value)	Genorm (Stability value)
hsa-miR-99a-5p	mature_miRNA	1	0.23	0.12	0.093	0.109
hsa-miR-30a-5p	mature_miRNA	3.83	0.23	0.14	0.11	0.154
hsa-mir-99a	precursor_miRNA	4.41	0.25	0.15	0.131	0.25
hsa-miR-221-3p	mature_miRNA	4.61	0.24	0.15	0.117	0.133
hsa-miR-30d-5p	mature_miRNA	4.68	0.24	0.14	0.122	0.157
hsa-miR-99b-5p	mature_miRNA	5.38	0.24	0.14	0.133	0.109
hsa-miR-124-3p	mature_miRNA	7.52	0.24	0.15	0.129	0.15
hsa-miR-100-5p	mature_miRNA	8.76	0.25	0.15	0.144	0.147
hsa-miR-181b-5p	mature_miRNA	9.32	0.25	0.14	0.142	0.171
hsa-mir-30e	precursor_miRNA	9.59	0.25	0.15	0.138	0.232
hsa-mir-125b-2	precursor_miRNA	9.77	0.25	0.15	0.145	0.202
hsa-miR-105-5p	mature_miRNA	11.06	0.25	0.17	0.152	0.126
hsa-miR-129-2-3p	mature_miRNA	11.27	0.27	0.13	0.161	0.194
hsa-miR-532-5p	mature_miRNA	11.94	0.25	0.15	0.143	0.168
hsa-miR-222-3p	mature_miRNA	13.93	0.25	0.16	0.142	0.18
NR_003011	transcribed_RNA	15.84	0.25	0.17	0.149	0.164
hsa-miR-432-5p	mature_miRNA	16.9	0.26	0.16	0.151	0.183
hsa-miR-502-3p	mature_miRNA	20.58	0.27	0.18	0.175	0.167
hsa-miR-423-3p	mature_miRNA	20.91	0.27	0.15	0.174	0.196
hsa-mir-330	precursor_miRNA	21.16	0.27	0.17	0.174	0.161
hsa-miR-379-5p	mature_miRNA	21.93	0.26	0.17	0.164	0.2
hsa-miR-29a-3p	mature_miRNA	22.15	0.27	0.17	0.166	0.208
hsa-let-7b-5p	mature_miRNA	22.29	0.27	0.17	0.173	0.185
hsa-miR-125b-1-3p	mature_miRNA	23.75	0.27	0.15	0.176	0.211
hsa-miR-24-3p	mature_miRNA	25.71	0.27	0.16	0.177	0.213
hsa-mir-30a	precursor_miRNA	25.98	0.27	0.18	0.177	0.198
hsa-miR-146a-5p	mature_miRNA	26.69	0.28	0.17	0.177	0.192
hsa-miR-328-3p	mature_miRNA	26.95	0.28	0.16	0.183	0.206
hsa-miR-181a-5p	mature_miRNA	27.62	0.28	0.18	0.189	0.173
hsa-miR-181d-5p	mature_miRNA	28.42	0.28	0.18	0.188	0.175
hsa-miR-136-3p	mature_miRNA	28.91	0.28	0.17	0.185	0.217
hsa-miR-140-3p	mature_miRNA	30.61	0.28	0.17	0.188	0.209
hsa-mir-151a	precursor_miRNA	31.61	0.28	0.19	0.186	0.142
LINC00324	lncRNA	31.62	0.34	0.15	0.268	0.257
hsa-mir-100	precursor_miRNA	33.62	0.28	0.18	0.191	0.286
hsa-miR-30e-5p	mature_miRNA	34.22	0.28	0.18	0.194	0.215
hsa-miR-433-3p	mature_miRNA	35.35	0.29	0.2	0.21	0.19
hsa-miR-125b-5p	mature_miRNA	36.57	0.29	0.2	0.198	0.204
hsa-miR-21-5p	mature_miRNA	37.99	0.29	0.18	0.201	0.22
hsa-miR-410-3p	mature_miRNA	38.12	0.3	0.18	0.215	0.225
rno-miR-532-5p	mature_miRNA	40.47	0.3	0.19	0.213	0.128
hsa-miR-9-3p	mature_miRNA	41.74	0.3	0.18	0.226	0.229
NR_004392	transcribed_RNA	42.49	0.32	0.18	0.244	0.237
hsa-mir-7641-2	precursor_miRNA	42.8	0.34	0.18	0.265	0.177
hsa-miR-151a-3p	mature_miRNA	43.62	0.31	0.23	0.232	0.219
hsa-mir-30d	precursor_miRNA	45.17	0.32	0.22	0.239	0.187
hsa_piR_015249	piwiRNA	45.18	0.34	0.18	0.269	0.292
hsa-let-7i-5p	mature_miRNA	46.11	0.32	0.22	0.249	0.227
bta-miR-6529a	mature_miRNA	46.35	0.32	0.22	0.247	0.234
hsa_piR_016735	piwiRNA	47.23	0.34	0.2	0.267	0.253
C-CAS09594	CDNA: FLJ21152 fis	50.87	0.38	0.18	0.315	0.272
hsa-miR-101-3p	mature_miRNA	50.92	0.36	0.24	0.287	0.241
hsa_piR_020496	piwiRNA	51.21	0.36	0.2	0.292	0.276
NM_207380	mRNA	52.21	0.37	0.2	0.305	0.223
hsa_piR_020485	piwiRNA	54.46	0.38	0.22	0.32	0.246
hsa-miR-129-5p	mature_miRNA	54.95	0.38	0.28	0.326	0.261
hsa-miR-22-3p	mature_miRNA	57.74	0.41	0.3	0.366	0.281
hsa_piR_020829	piwiRNA	58.25	0.45	0.29	0.401	0.265
hsa_piR_004153	piwiRNA	58.48	0.46	0.25	0.407	0.268
C1orf213	lncRNA	58.99	0.46	0.28	0.406	0.298
