# Supplementary material for: Plasma extracellular RNA profiles in healthy and cancer patients
Source: Sci Rep. 2016 Jan 20;6:19413. doi: 10.1038/srep19413 (PMC4726401; doi:10.1038/srep19413)
Supplement: Supplementary Table S4 [file srep19413-s4.xls]

## Sheet: Sheet1
Table S4. Sex/Age-associated RNAs in plasma extracellular vesicles
	Accession Number	Gene Names	Categories	p-value	FDR
Sex-associated
	NT_005403	tRNA-Ala	tRNA	6.14128e-08	2.10168e-05
	hsa_piR_020388		piwiRNA	6.9521e-06	0.00118958
	NR_026951	LINC00324	lncRNA	2.05406e-05	0.00234315
	NT_007592	tRNA-Val	tRNA	3.22645e-05	0.00236774
	hsa_piR_020582		piwiRNA	3.45936e-05	0.00236774
	M31637	tRNA-Glu	tRNA	4.45387e-05	0.00242017
	NT_167190	tRNA-Pro	tRNA	4.95035e-05	0.00242017
	NT_007933	tRNA-Arg	tRNA	7.20749e-05	0.0030832
	NT_010718	tRNA-Trp	tRNA	0.000256606	0.00975736
	U00939	tRNA-Lys	tRNA	0.000453231	0.0155106
	NW_003871088	tRNA-Arg	tRNA	0.000526034	0.0163655
	hsa-miR-30e-5p		mature_miRNA	0.000597147	0.0170297
	hsa_piR_020485		piwiRNA	0.000675588	0.0172686
	C-BRAMY2005662		Other	0.000706442	0.0172686
	hsa_piR_019825		piwiRNA	0.000790388	0.0180326
	hsa-let-7i-3p		mature_miRNA	0.00104273	0.0223028
	hsa-miR-22-5p		mature_miRNA	0.00151421	0.0304822
	NT_010274	tRNA-Arg	tRNA	0.00178652	0.0339659
	NT_007592	tRNA-Gln	tRNA	0.00250051	0.0444259
	NT_024524	tRNA-Glu	tRNA	0.00259632	0.0444259
Age-associated
	NM_001161529	CSF2RA	mRNA	3.75595e-06	0.00105139
	NM_000108	DLD	mRNA	5.21401e-06	0.00105139
	NM_015056	RRP1B	mRNA	6.85692e-06	0.00105139
	C-HEMBA1006617		Other	1.52391e-05	0.0017525
	NR_038990	EHHADH-AS1	lncRNA	6.35578e-05	0.00584732
	NR_033781	HSD3BP4	pseudo	9.80618e-05	0.00751807
	NR_037884	RP11-696N14.1	lncRNA	0.00011861	0.00779435
	C-BRTHA2014909		Other	0.000150428	0.00864961
	GNOMON_232972365		Other	0.000465094	0.0237715
	NM_012414	RAB3GAP2	mRNA	0.000545113	0.0240967
	NM_032826	SLC35B4	mRNA	0.000576227	0.0240967
	XM_005258610		mRNA	0.00073291	0.0280949
	GNOMON_232988955		Other	0.00101825	0.0360302
	NR_034134	AC022311.1	lncRNA	0.00109801	0.0360774
	NM_002292	LAMB2	mRNA	0.00154245	0.0473018
