# Supplementary material for: Plasma extracellular RNA profiles in healthy and cancer patients
Source: Sci Rep. 2016 Jan 20;6:19413. doi: 10.1038/srep19413 (PMC4726401; doi:10.1038/srep19413)
Supplement: Supplementary Table S5 [file srep19413-s5.xls]

## Sheet: Sheet1
Table S5. Association of exRNAs with cancer types and cancer stages (FDR values were provided)
				Colon Cancer				Prostate Cancer		Pancreatic Cancer
Gene Accession	Gene Name	RNA Categories	Species	Stage 1	Stage 2	Stage 3	Stage 4	HSPC	CRPC	All
hsa-miR-1343-3p		mature_miRNA	Human	0.235116	0.00851787	0.000548165	1.44512e-05	3.09242e-05	9.75687e-05	0.0189841
hsa-miR-125a-5p		mature_miRNA	Human	0.185238	0.00902623	0.000548165	2.0516e-05	0.00122431	0.00037376	0.00927697
hsa-mir-30d		precursor_miRNA	Human	0.39516	0.0156765	0.0153988	2.0516e-05	0.00171928	0.00295916	0.00927697
hsa-miR-381-3p		mature_miRNA	Human	0.185238	0.033293	0.000957055	2.0516e-05	0.0133542	0.010988	0.0200553
hsa-mir-29a		precursor_miRNA	Human	0.223531	0.0598323	0.000548165	2.0516e-05	0.0144964	0.00381842	0.029127
hsa-mir-128-1		precursor_miRNA	Human	0.18004	0.0220152	0.000957055	3.38715e-05	0.0284181	0.0140899	0.0512586
hsa-mir-128-2		precursor_miRNA	Human	0.197905	0.0421184	0.00207801	3.53326e-05	0.0154235	0.010988	0.079454
hsa-mir-92b		precursor_miRNA	Human	0.18004	0.0220152	0.00776414	3.53326e-05	0.144018	0.177804	0.079454
hsa-miR-543		mature_miRNA	Human	0.185238	0.0174306	0.00350631	3.53326e-05	0.0322523	0.0205034	0.115905
hsa-miR-128-3p		mature_miRNA	Human	0.18004	0.0197709	0.0173908	6.66618e-05	0.0496251	0.0431431	0.079454
hsa-mir-143		precursor_miRNA	Human	0.367719	0.0194864	0.0102192	7.82479e-05	0.0211434	0.0205034	0.00962052
hsa-miR-204-5p		mature_miRNA	Human	0.494963	0.0882709	0.00417371	7.82479e-05	0.00947628	0.00980631	0.0742502
hsa-mir-30a		precursor_miRNA	Human	0.49298	0.049888	0.0581658	0.000168844	0.019094	0.0404852	0.0385591
hsa-mir-222		precursor_miRNA	Human	0.223531	0.0174306	0.0119721	0.000216396	0.0562034	0.086302	0.0726338
mmu-miR-672-5p,rno-miR-672-5p,eca-miR-672,cgr-miR-672		mature_miRNA	Nonhuman	0.407845	0.144624	0.374273	0.000216396	0.0491871	0.1139	0.171757
hsa-miR-125b-5p		mature_miRNA	Human	0.52031	0.0252767	0.300486	0.000216396	0.00903532	0.0255007	0.337621
hsa-miR-139-5p		mature_miRNA	Human	0.18004	0.02823	0.0104592	0.000265865	0.0832677	0.0404852	0.0419907
hsa-mir-126		precursor_miRNA	Human	0.43591	0.0786658	0.0282018	0.000404194	0.0121461	0.00592197	0.00927697
hsa-miR-212-5p		mature_miRNA	Human	0.24932	0.0421184	0.020505	0.000404194	0.00921887	0.0163741	0.135202
hsa-mir-200a		precursor_miRNA	Human	0.208431	0.143943	0.111128	0.000417729	0.202254	0.172752	0.0917338
hsa-miR-137		mature_miRNA	Human	0.197905	0.17479	0.0760186	0.000417821	0.0562034	0.0199045	0.0583133
hsa-let-7i		precursor_miRNA	Human	0.473187	0.0421184	0.0401674	0.000460218	0.00333912	0.00995739	0.0871808
hsa-miR-206		mature_miRNA	Human	0.283944	0.0468979	0.078158	0.000460218	0.0399482	0.15727	0.106342
mmu-miR-872-5p,rno-miR-872-5p,eca-miR-872,cgr-miR-872-5p		mature_miRNA	Nonhuman	0.18004	0.270295	0.0100136	0.000512979	0.0679807	0.025363	0.0285939
hsa-mir-221		precursor_miRNA	Human	0.466032	0.0220152	0.00350631	0.000512979	0.0460484	0.0199045	0.079454
hsa-miR-409-3p		mature_miRNA	Human	0.419936	0.0249411	0.0588906	0.000531084	0.00357766	0.0163741	0.190832
mmu-miR-872-3p,rno-miR-872-3p		mature_miRNA	Nonhuman	0.317295	0.0220152	0.0309573	0.000766962	0.0396102	0.25584	0.00927697
hsa-miR-92b-3p		mature_miRNA	Human	0.18004	0.0421184	0.0115915	0.000769179	0.0996772	0.147301	0.0668503
hsa-miR-28-3p		mature_miRNA	Human	0.270605	0.0691018	0.085701	0.000769179	0.152731	0.202733	0.201488
NM_001008739	C6orf226	mRNA	Human	0.106757	0.0249411	0.0234286	0.00107426	0.0378155	0.0318923	0.0813928
hsa-mir-455		precursor_miRNA	Human	0.18004	0.0249411	0.0393692	0.00133491	0.148718	0.0963536	0.029127
hsa-miR-30e-3p		mature_miRNA	Human	0.185238	0.261979	0.00350631	0.00133491	0.0319685	0.0241265	0.0352711
hsa-miR-29a-3p		mature_miRNA	Human	0.333689	0.0535095	0.0596377	0.00133491	0.0286175	0.00787269	0.0437306
hsa-miR-411-5p		mature_miRNA	Human	0.308374	0.179214	0.0612356	0.00133491	0.209134	0.141665	0.0670197
hsa-let-7b		precursor_miRNA	Human	0.441197	0.0138759	0.188954	0.00133491	0.104695	0.0963536	0.177354
hsa-miR-708-5p		mature_miRNA	Human	0.401212	0.0174306	0.0100136	0.00133491	0.0399482	0.0308499	0.282197
hsa-mir-100		precursor_miRNA	Human	0.439555	0.0421184	0.0897805	0.00133491	0.0297694	0.0584353	0.319982
hsa-miR-143-3p		mature_miRNA	Human	0.238458	0.049888	0.0598239	0.00137525	0.0493595	0.0620308	0.0385591
hsa-miR-30a-3p		mature_miRNA	Human	0.239254	0.141302	0.00538035	0.0014709	0.0226455	0.0143048	0.140659
hsa-mir-27b		precursor_miRNA	Human	0.401212	0.157781	0.00285366	0.00167017	0.0373386	0.0118742	0.0314872
hsa-miR-218-5p		mature_miRNA	Human	0.185238	0.199208	0.0251705	0.00218063	0.119818	0.0756183	0.00927697
hsa_piR_020381		piwiRNA	Human	0.185238	0.0720159	0.078158	0.00222547	0.0814237	0.0467094	0.186546
hsa-mir-132		precursor_miRNA	Human	0.500891	0.0302877	0.113608	0.00222547	0.00843581	0.055507	0.187705
GNOMON_232972365		other transcript	Human	0.185238	0.0691018	0.0479211	0.00249518	0.143272	0.0781379	0.193379
hsa-miR-340-5p		mature_miRNA	Human	0.21113	0.162123	0.057966	0.00249518	0.0248089	0.0182254	0.0245766
hsa-miR-495-3p		mature_miRNA	Human	0.18004	0.0882709	0.00440122	0.00249518	0.0469419	0.0118742	0.0351685
hsa-miR-10b-5p		mature_miRNA	Human	0.18004	0.0762708	0.076098	0.00257203	0.159555	0.331747	0.164285
hsa-mir-99b		precursor_miRNA	Human	0.419936	0.0691018	0.0813859	0.00306605	0.017654	0.06601	0.294178
NR_038990	EHHADH-AS1	lncRNA	Human	0.18004	0.10565	0.0617616	0.00325875	0.180887	0.10394	0.115214
NR_027040	ATP6V0E2-AS1	lncRNA	Human	0.00727976	0.482441	0.166204	0.00325875	0.00650415	0.248841	0.176392
hsa-miR-330-3p		mature_miRNA	Human	0.50898	0.104366	0.132239	0.00325875	0.0311275	0.0781379	0.167976
hsa-miR-34c-5p		mature_miRNA	Human	0.307708	0.225698	0.0598239	0.00333999	0.0150013	0.010988	0.029127
hsa-mir-151a		precursor_miRNA	Human	0.47295	0.0838916	0.343335	0.00335556	0.0137959	0.0546039	0.118818
NM_001161529		mRNA	Human	0.18004	0.0720159	0.0401674	0.00359455	0.148718	0.0920588	0.181137
C-HEMBA1006617		other transcript	Human	0.18004	0.0839106	0.0284138	0.00359455	0.148718	0.0921924	0.156459
hsa-let-7c-5p		mature_miRNA	Human	0.392155	0.0691018	0.0229928	0.00372143	0.0579314	0.0267193	0.125221
hsa-mir-28		precursor_miRNA	Human	0.298926	0.0465414	0.0322512	0.00401187	0.110768	0.0921261	0.072506
NM_001204199		mRNA	Human	0.185238	0.0827533	0.0713624	0.00418099	0.0432145	0.0243697	0.184337
hsa-miR-145-3p		mature_miRNA	Human	0.18004	0.193526	0.271702	0.00418099	0.0216769	0.0144326	0.079454
NM_012414		mRNA	Human	0.197905	0.0786658	0.0480763	0.0043186	0.126399	0.0662295	0.110105
C-BRTHA2014909		other transcript	Human	0.222338	0.103931	0.0692361	0.0043186	0.148718	0.0770856	0.104958
hsa-miR-455-5p		mature_miRNA	Human	0.349014	0.0993738	0.0115915	0.0043186	0.00395352	0.0146096	0.140659
hsa-let-7c		precursor_miRNA	Human	0.360115	0.0346473	0.0681134	0.0043186	0.0961482	0.0470956	0.179234
hsa-miR-432-5p		mature_miRNA	Human	0.360635	0.0930683	0.489473	0.0043186	0.167438	0.180809	0.295453
hsa-mir-145		precursor_miRNA	Human	0.18004	0.312627	0.173171	0.00457588	0.213889	0.176996	0.204412
XM_005274766		mRNA	Human	0.185848	0.0720159	0.143891	0.00504942	0.057669	0.0402046	0.177354
XM_005258610		mRNA	Human	0.185238	0.0691018	0.088016	0.00508266	0.0842476	0.0669512	0.294178
hsa-miR-30a-5p		mature_miRNA	Human	0.29245	0.170947	0.121002	0.00562646	0.0753281	0.0920588	0.0649957
XM_005265127		mRNA	Human	0.18004	0.06154	0.111128	0.00572506	0.0724182	0.0463674	0.341483
hsa-miR-379-5p		mature_miRNA	Human	0.250577	0.237061	0.228797	0.00572506	0.0469419	0.0379867	0.0789452
hsa-mir-323a		precursor_miRNA	Human	0.223531	0.06154	0.0946131	0.00572506	0.196593	0.241146	0.207601
hsa-miR-328-3p		mature_miRNA	Human	0.232539	0.128172	0.401912	0.00572506	0.0713261	0.0747319	0.314938
GNOMON_232988955		other transcript	Human	0.222338	0.0578864	0.0932383	0.00611094	0.0851049	0.0402046	0.167011
hsa-miR-132-3p		mature_miRNA	Human	0.32793	0.0421184	0.00315992	0.00619473	0.054096	0.0182254	0.0138734
tRNA-Glu,M31637		tRNA	Human	0.185238	0.143288	0.150537	0.00619473	0.134644	0.200425	0.367995
hsa-miR-126-5p		mature_miRNA	Human	0.197905	0.170947	0.047996	0.00647184	0.128146	0.128526	0.0314109
hsa-miR-140-5p		mature_miRNA	Human	0.18004	0.0691018	0.0503635	0.00735713	0.0514964	0.364625	0.00927697
NR_024618	LOC100129550	lncRNA	Human	0.197905	0.0762708	0.085642	0.00735713	0.0896463	0.0651647	0.235117
NM_000108		mRNA	Human	0.21113	0.133324	0.0679566	0.00839024	0.133592	0.10394	0.23589
hsa-let-7g-5p		mature_miRNA	Human	0.185238	0.263402	0.0825916	0.00881399	0.0514246	0.0554738	0.016879
hsa-miR-105-5p		mature_miRNA	Human	0.361702	0.049888	0.287007	0.00888927	0.00468539	0.0413299	0.319982
NM_032826		mRNA	Human	0.197905	0.103931	0.0818239	0.00892912	0.125354	0.0781379	0.199436
C-CAS09594		other transcript	Human	0.423636	0.02823	0.0447831	0.00929233	0.0150013	0.0781379	0.184337
NM_015056		mRNA	Human	0.197905	0.143497	0.0986683	0.00929233	0.207765	0.120957	0.164285
NR_029422	RNU12	snRNA	Human	0.278561	0.344816	0.0465698	0.00929233	0.152731	0.133621	0.0726338
chi-let-7b-3p		mature_miRNA	Nonhuman	0.197905	0.104366	0.0235141	0.00929233	0.105143	0.103286	0.0592766
hsa-let-7e-5p		mature_miRNA	Human	0.330378	0.0892723	0.224615	0.00929233	0.0294143	0.0118742	0.067005
hsa-mir-411		precursor_miRNA	Human	0.278223	0.0892723	0.102149	0.00929233	0.218245	0.371188	0.067005
hsa-miR-26a-5p		mature_miRNA	Human	0.346493	0.155707	0.19083	0.00929233	0.0367932	0.0489055	0.129022
hsa-mir-152		precursor_miRNA	Human	0.491269	0.334957	0.148668	0.00929233	0.00302338	0.010988	0.140659
hsa-miR-126-3p		mature_miRNA	Human	0.392155	0.185208	0.210989	0.00936657	0.0171075	0.00888635	0.079454
hsa-miR-885-3p		mature_miRNA	Human	0.473187	0.256331	0.166204	0.00936657	0.01138	0.0643896	0.346025
hsa-miR-27b-3p		mature_miRNA	Human	0.185238	0.236054	0.0581658	0.00952177	0.134302	0.0713224	0.0385591
NM_002332		mRNA	Human	0.39516	0.150099	0.19325	0.00952177	0.0870982	0.0780577	0.30883
hsa-miR-136-3p		mature_miRNA	Human	0.185238	0.256331	0.231331	0.00952177	0.237746	0.254621	0.0707531
NR_002934	SCART1	pseudo	Human	0.21113	0.0786658	0.0933776	0.00971871	0.137863	0.0879207	0.222582
hsa_piR_005019		piwiRNA	Human	0.18004	0.17479	0.176707	0.0100158	0.0211434	0.0422767	0.338825
NR_034134	AC022311.1	lncRNA	Human	0.223531	0.161231	0.137875	0.0105505	0.0828704	0.0467094	0.222582
NR_026991	H1FX-AS1	lncRNA	Human	0.185238	0.0838916	0.0978733	0.0106521	0.106953	0.0806081	0.334666
hsa-mir-24-1		precursor_miRNA	Human	0.21113	0.178091	0.000548165	0.010888	0.0476972	0.204689	0.00326203
hsa-miR-30c-5p		mature_miRNA	Human	0.242127	0.445828	0.076098	0.0109274	0.0732036	0.0747319	0.029127
hsa-miR-885-5p		mature_miRNA	Human	0.197905	0.0302877	0.0153988	0.0109721	0.119537	0.0590366	0.0385591
NR_037884	RP11-696N14.1	lncRNA	Human	0.197905	0.135856	0.0581658	0.0109721	0.184555	0.101077	0.139425
NR_033781	HSD3BP4	pseudo	Human	0.222351	0.0856814	0.06115	0.0109721	0.153663	0.124872	0.200869
hsa-miR-195-5p		mature_miRNA	Human	0.18004	0.0786658	0.0681134	0.0109721	0.176698	0.1086	0.079454
hsa-miR-191-5p		mature_miRNA	Human	0.506804	0.0879898	0.341073	0.0109721	0.00551891	0.0118742	0.314938
NR_047526	LINC01128	lncRNA	Human	0.270605	0.095484	0.111471	0.0112228	0.110768	0.10394	0.282197
hsa-miR-9-5p		mature_miRNA	Human	0.18004	0.261807	0.11131	0.011256	0.134644	0.270631	0.0432403
hsa-miR-151a-3p		mature_miRNA	Human	0.461488	0.136034	0.317082	0.01207	0.0172706	0.0845303	0.214081
NR_033978	LINC00994	lncRNA	Human	0.277896	0.242139	0.199781	0.0132051	0.0498322	0.0451897	0.267858
hsa-miR-1296-5p		mature_miRNA	Human	0.52031	0.237061	0.234034	0.0135308	0.143721	0.242111	0.251537
hsa-mir-146b		precursor_miRNA	Human	0.368459	0.197928	0.234034	0.0146338	3.09242e-05	0.00295916	0.0385591
NM_203458		mRNA	Human	0.453291	0.0252767	0.388724	0.0146338	0.0216769	0.0144326	0.358128
hsa-miR-98-5p		mature_miRNA	Human	0.283944	0.103931	0.0868093	0.0149459	0.174407	0.128526	0.0726338
NT_010718	tRNA-Trp	tRNA	Human	0.185238	0.0691018	0.0137483	0.0149967	0.153904	0.345457	0.193379
hsa-miR-744-5p		mature_miRNA	Human	0.442205	0.0930683	0.133352	0.0149967	0.00638315	0.0402046	0.339593
hsa-miR-7-5p		mature_miRNA	Human	0.197905	0.0421184	0.0581658	0.0154626	0.00680861	0.0109362	0.00670244
hsa-miR-329-3p		mature_miRNA	Human	0.399316	0.0552998	0.463121	0.0157709	0.25103	0.377653	0.0649957
hsa_piR_019675		piwiRNA	Human	0.379462	0.223241	0.271702	0.0162776	0.0724182	0.0472597	0.267858
hsa_piR_020496		piwiRNA	Human	0.344851	0.491828	0.209992	0.0168157	0.000225295	0.000902572	0.204412
NR_004391		transcribed_RNA	Human	0.478739	0.117715	0.0946131	0.0192487	0.00574123	0.010988	0.125886
NM_001099784		mRNA	Human	0.258647	0.0961871	0.145947	0.020395	0.0959035	0.0770856	0.248542
hsa-miR-192-5p		mature_miRNA	Human	0.255969	0.472081	0.0598239	0.0212916	0.061158	0.145262	0.0649957
NT_004610	tRNA-Gly	tRNA	Human	0.18004	0.304017	0.141092	0.0212916	0.213889	0.327191	0.328495
NT_032977	tRNA-Arg	tRNA	Human	0.197905	0.230888	0.00772095	0.0212916	0.201591	0.400937	0.211088
hsa_piR_019825		piwiRNA	Human	0.453291	0.00344575	0.0224731	0.0212916	0.00234607	0.0199045	0.168275
NT_010783	tRNA-Arg	tRNA	Human	0.313811	0.546379	0.0436263	0.0219459	0.187361	0.368403	0.121104
mmu-let-7j		mature_miRNA	Nonhuman	0.473787	0.056856	0.0897805	0.0219459	0.0322523	0.0855531	0.186546
hsa-let-7i-5p		mature_miRNA	Human	0.453291	0.219097	0.337732	0.0219459	0.00651442	0.0318923	0.301438
hsa-miR-199a-3p,hsa-miR-199b-3p		mature_miRNA	Human	0.39345	0.261807	0.341073	0.0220131	0.0164682	0.00787269	0.230812
hsa-mir-99a		precursor_miRNA	Human	0.343052	0.0421184	0.242784	0.0223563	0.00903532	0.129172	0.177354
hsa-miR-421		mature_miRNA	Human	0.245922	0.0598323	0.132239	0.0234195	0.162091	0.163586	0.079454
ppy-miR-676		mature_miRNA	Human	0.280151	0.141302	0.411187	0.0238727	0.220295	0.401184	0.317646
hsa-miR-323a-3p		mature_miRNA	Human	0.239254	0.108701	0.343126	0.0239647	0.134233	0.367606	0.361652
hsa-miR-26a-1-3p		mature_miRNA	Human	0.283944	0.359318	0.0588906	0.0247432	0.00638947	0.00873635	0.0385591
hsa-let-7d-3p		mature_miRNA	Human	0.268234	0.0691018	0.125747	0.0247704	0.206375	0.135973	0.177354
NT_007592	tRNA-Val	tRNA	Human	0.525804	0.145358	0.409492	0.025458	0.0550062	0.213589	0.222284
hsa-mir-146a		precursor_miRNA	Human	0.405336	0.236054	0.230242	0.025458	1.09022e-05	5.10064e-05	0.115214
hsa-mir-330		precursor_miRNA	Human	0.442205	0.0691018	0.415109	0.0271217	0.151575	0.333117	0.368934
tRNA-Tyr,M55605		tRNA	Human	0.235116	0.546379	0.219693	0.0272503	0.0920796	0.220906	0.236276
hsa-miR-99a-5p		mature_miRNA	Human	0.392155	0.0421184	0.352249	0.0272805	0.0639938	0.320197	0.110105
NR_027002	LOC388692	lncRNA	Human	0.471734	0.0421184	0.0111618	0.0292794	0.196593	0.0668326	0.104958
NR_026951	LINC00324	lncRNA	Human	0.226816	0.237087	0.020505	0.0302201	0.123702	0.397709	0.21815
hsa-miR-889-3p		mature_miRNA	Human	0.185238	0.204463	0.0408106	0.0314311	0.0797731	0.333117	0.0385591
hsa-miR-24-3p		mature_miRNA	Human	0.18004	0.296893	0.449639	0.0314564	0.0826947	0.384853	0.181137
hsa-miR-656-3p		mature_miRNA	Human	0.197905	0.296893	0.104121	0.0314564	0.130144	0.399487	0.201488
NT_004487	tRNA-Arg	tRNA	Human	0.18004	0.143288	0.244724	0.0314794	0.0345345	0.0402046	0.325672
hsa-miR-129-1-3p		mature_miRNA	Human	0.222338	0.0138759	0.196095	0.0314794	0.174407	0.185901	0.23589
hsa-miR-222-3p		mature_miRNA	Human	0.313811	0.156157	0.374573	0.0314794	0.135246	0.141665	0.276877
hsa-miR-383-5p		mature_miRNA	Human	0.360635	0.222921	0.355302	0.0314794	0.00843581	0.0842985	0.30645
NM_002292		mRNA	Human	0.250577	0.122861	0.156878	0.032547	0.153663	0.1139	0.275764
hsa-miR-676-3p		mature_miRNA	Human	0.441124	0.107742	0.465189	0.0325966	0.0981929	0.158753	0.337621
NT_029419	tRNA-Asp	tRNA	Human	0.307848	0.237061	0.138182	0.0330442	0.0912236	0.126792	0.326874
hsa-mir-361		precursor_miRNA	Human	0.462314	0.170011	0.200344	0.0333542	0.0219519	0.148827	0.267858
hsa-miR-499a-5p		mature_miRNA	Human	0.307708	0.546379	0.305595	0.0378526	0.201594	0.196054	0.0138734
mdo-miR-22-3p		mature_miRNA	Nonhuman	0.344851	0.0694302	0.0480763	0.0378526	0.0900158	0.367606	0.207601
NT_007592	tRNA-Val	tRNA	Human	0.106757	0.199208	0.350123	0.0415445	0.148718	0.33157	0.0473557
NR_002715		transcribed_RNA	Human	0.226816	0.360809	0.114123	0.0418566	0.0264163	0.0350981	0.337621
hsa-mir-219a-2		precursor_miRNA	Human	0.414135	0.263402	0.150537	0.042739	0.0193319	0.0768219	0.269386
hsa-mir-127		precursor_miRNA	Human	0.321237	0.10565	0.464299	0.042739	0.00628434	0.0402046	0.386198
NM_001190478		mRNA	Human	0.401079	0.176777	0.355302	0.0451478	0.0138836	0.020661	0.347971
tRNA-Lys,U00939		tRNA	Human	0.197905	0.174103	0.0194665	0.0451478	0.151575	0.337093	0.361891
C-BRAMY2005662		other transcript	Human	0.222351	0.170011	0.0153988	0.0451478	0.167553	0.342674	0.351594
hsa-miR-132-5p		mature_miRNA	Human	0.51803	0.0421184	0.200344	0.0451478	0.0141668	0.114983	0.21815
NR_002716	RNU2-1	snRNA	Human	0.24932	0.287249	0.00776414	0.0485918	0.242903	0.279221	0.0928637
NM_032536		mRNA	Human	0.39516	0.404023	0.127919	0.0494589	0.0298692	0.0682858	0.177354
hsa-miR-181c-3p		mature_miRNA	Human	0.392155	0.177709	0.398253	0.0497937	0.00357766	0.0251806	0.33469
hsa-miR-767-5p		mature_miRNA	Human	0.491186	0.115734	0.205228	0.050182	0.0199371	0.111467	0.29541
hsa-miR-320c		mature_miRNA	Human	0.18004	0.457163	0.00439015	0.0507985	0.095536	0.156498	0.0245766
XM_005244767		mRNA	Human	0.18004	0.510853	0.0352372	0.0528154	0.0230309	0.0845303	0.325614
hsa-let-7d-5p		mature_miRNA	Human	0.335226	0.193526	0.409492	0.0534582	0.0187539	0.00652714	0.079454
NT_010718	tRNA-Gly	tRNA	Human	0.106757	0.0156765	0.000548165	0.0534582	0.00233831	0.0943403	0.00927697
hsa-miR-148a-3p		mature_miRNA	Human	0.18004	0.256331	0.0569645	0.0543621	0.185613	0.165585	0.0707531
hsa-mir-186		precursor_miRNA	Human	0.346888	0.0691018	0.215009	0.0550672	0.0159189	0.0620308	0.208703
hsa-miR-27a-3p		mature_miRNA	Human	0.228712	0.414652	0.143891	0.0586297	0.057669	0.0857853	0.029127
hsa-miR-378c		mature_miRNA	Human	0.222351	0.355071	0.417416	0.0586297	0.0525142	0.126792	0.0726338
hsa-miR-124-3p		mature_miRNA	Human	0.41729	0.0770665	0.224615	0.0586297	0.0237838	0.0858159	0.343983
NT_167190	tRNA-Pro	tRNA	Human	0.453291	0.353607	0.00417371	0.0610771	0.054096	0.0467094	0.0437306
hsa-let-7f-5p		mature_miRNA	Human	0.234911	0.296232	0.409492	0.0621604	0.0399992	0.0402046	0.0650055
NT_005403	tRNA-Ala	tRNA	Human	0.250577	0.06154	0.00329788	0.0621604	0.0420324	0.0852867	0.079454
hsa-mir-30e		precursor_miRNA	Human	0.461488	0.0775935	0.421658	0.0621604	0.0216769	0.0592447	0.167011
hsa-miR-30d-5p		mature_miRNA	Human	0.392155	0.0827533	0.355302	0.0621604	0.0991207	0.161253	0.193379
hsa-miR-139-3p		mature_miRNA	Human	0.355077	0.237061	0.363019	0.0621604	0.0150013	0.0874175	0.239258
NT_029419	tRNA-Trp	tRNA	Human	0.223531	0.195934	0.210989	0.0623178	0.255363	0.396359	0.353731
hsa-miR-26b-5p		mature_miRNA	Human	0.257813	0.424078	0.379564	0.0626229	0.0601346	0.0404852	0.222542
hsa-mir-23a		precursor_miRNA	Human	0.298926	0.150099	0.22754	0.0632606	0.21424	0.373979	0.222582
NT_010274	tRNA-Arg	tRNA	Human	0.208873	0.373273	0.00497286	0.0635483	0.168399	0.364625	0.167011
hsa-mir-486-1		precursor_miRNA	Human	0.18004	0.453652	0.0104592	0.0635483	0.154716	0.358323	0.164285
hsa-miR-100-5p		mature_miRNA	Human	0.506804	0.225698	0.489473	0.0657638	0.0318067	0.141665	0.284526
NW_003871088	tRNA-Arg	tRNA	Human	0.18004	0.144624	0.0818239	0.0682995	0.227156	0.373979	0.341483
hsa_piR_016926		piwiRNA	Human	0.465294	0.404023	0.374273	0.0686813	0.236408	0.327191	0.32915
hsa-miR-140-3p		mature_miRNA	Human	0.344851	0.0691018	0.0617616	0.0696835	0.0469419	0.0584353	0.011538
hsa-let-7a-5p		mature_miRNA	Human	0.263903	0.199208	0.437261	0.0701735	0.054096	0.0413299	0.0587091
hsa-miR-433-3p		mature_miRNA	Human	0.47295	0.0930141	0.210989	0.0701735	0.0596363	0.218842	0.269386
hsa-miR-181c-5p		mature_miRNA	Human	0.235116	0.144624	0.454529	0.0701735	0.00843581	0.0480819	0.314674
hsa_piR_017716		piwiRNA	Human	0.501102	0.549058	0.409492	0.0724488	0.0469753	0.158753	0.283517
hsa_piR_006426		piwiRNA	Human	0.18004	0.470014	0.242526	0.0750664	0.0293512	0.0407649	0.341483
bta-miR-378b		mature_miRNA	Nonhuman	0.222338	0.00425006	0.00417371	0.0806989	0.153904	0.330295	0.104958
hsa_piR_016658		piwiRNA	Human	0.453291	0.0882927	0.198782	0.0820994	0.000205722	0.00040551	0.0448871
hsa_piR_020829		piwiRNA	Human	0.307708	0.152566	0.143891	0.0820994	0.0519004	0.423626	0.12316
NM_031451		mRNA	Human	0.41729	0.236054	0.242526	0.0820994	0.0390178	0.0294291	0.23424
hsa-miR-125b-1-3p		mature_miRNA	Human	0.376207	0.293246	0.0194665	0.0820994	0.0213078	0.0340828	0.207601
hsa-miR-9-3p		mature_miRNA	Human	0.197905	0.546379	0.461018	0.0820994	0.106923	0.350569	0.254982
hsa-mir-21		precursor_miRNA	Human	0.486704	0.536567	0.358657	0.0824061	0.000589821	0.00160298	0.216571
C-BRAMY2044246		other transcript	Human	0.251283	0.310762	0.0153988	0.0837075	0.177757	0.350569	0.207601
ipu-miR-99b		mature_miRNA	Nonhuman	0.222338	0.176777	0.0630908	0.0850967	0.044315	0.126792	0.38837
hsa-miR-154-5p		mature_miRNA	Human	0.392155	0.225698	0.078158	0.0856522	0.10571	0.0781379	0.32915
hsa-miR-30e-5p		mature_miRNA	Human	0.312685	0.248755	0.234034	0.0874245	0.0498322	0.0248979	0.0542547
hsa-miR-320a		mature_miRNA	Human	0.222338	0.257901	0.0133787	0.0874245	0.0735743	0.39038	0.0871808
hsa-miR-186-5p		mature_miRNA	Human	0.429057	0.10565	0.341073	0.0874245	0.00819265	0.0235821	0.119151
hsa-miR-375		mature_miRNA	Human	0.399316	0.17479	0.326871	0.0874245	0.0687791	0.0747319	0.136617
NR_004380	SNORD104	snoRNA	Human	0.331838	0.489558	0.390939	0.0874245	0.0133534	0.0318923	0.171757
NT_004487	tRNA-His	tRNA	Human	0.453291	0.287399	0.0263972	0.0874245	0.0367932	0.0620308	0.0243596
hsa-miR-361-5p		mature_miRNA	Human	0.298926	0.0879914	0.328114	0.0874245	0.0694057	0.15727	0.284943
XM_005270507		mRNA	Human	0.18004	0.290617	0.0945655	0.0899584	0.0494395	0.362175	0.335533
hsa-miR-22-3p		mature_miRNA	Human	0.30464	0.296232	0.0170835	0.0924586	0.0482838	0.399487	0.0702348
NT_026446	tRNA-Glu	tRNA	Human	0.18004	0.192231	0.387701	0.0925757	0.00627005	0.0130251	0.079454
hsa-miR-219a-5p		mature_miRNA	Human	0.312685	0.370571	0.22754	0.092764	0.00078046	0.000866162	0.0587091
NM_002856		mRNA	Human	0.436037	0.150099	0.158419	0.092764	0.0447984	0.0293675	0.252455
NT_007933	tRNA-Arg	tRNA	Human	0.226816	0.319169	0.00772095	0.092764	0.0602135	0.199999	0.104958
xtr-miR-16c,oan-miR-16c-5p,gga-miR-16c-5p,tgu-miR-16c,aca-miR-16b-5p		mature_miRNA	Nonhuman	0.21113	0.0882927	0.146973	0.092764	0.0284181	0.0682858	0.351372
hsa-miR-873-3p		mature_miRNA	Human	0.223531	0.261778	0.0401674	0.0937516	0.046546	0.366626	0.029127
hsa-miR-423-3p		mature_miRNA	Human	0.346493	0.0421184	0.475103	0.0948783	0.0739081	0.134906	0.0917338
hsa_piR_016945		piwiRNA	Human	0.18004	0.473108	0.374273	0.0969819	0.251185	0.373979	0.0535363
hsa-miR-450b-5p		mature_miRNA	Human	0.202897	0.546379	0.163429	0.0969819	0.159474	0.313582	0.230767
NT_024524	tRNA-Glu	tRNA	Human	0.197905	0.236054	0.0104592	0.0977758	0.019094	0.0620308	0.0106604
hsa-miR-148b-3p		mature_miRNA	Human	0.18004	0.153869	0.0401674	0.0995257	0.0601346	0.0463674	0.0265689
hsa-miR-99b-5p		mature_miRNA	Human	0.434274	0.299152	0.130435	0.0995257	0.0374857	0.396227	0.121104
NT_022184	tRNA-Gly	tRNA	Human	0.18004	0.398987	0.104121	0.101454	0.00662062	0.0404852	0.0314872
hsa-miR-99b-3p		mature_miRNA	Human	0.46359	0.237061	0.308035	0.101735	0.00302338	0.060138	0.239258
hsa-mir-26a-2		precursor_miRNA	Human	0.520875	0.157781	0.363019	0.105367	0.149234	0.365451	0.341483
hsa_piR_004506		piwiRNA	Human	0.491186	0.0694302	0.445901	0.10615	0.23412	0.260394	0.171757
hsa-mir-660		precursor_miRNA	Human	0.367719	0.169344	0.374573	0.112358	0.0694719	0.15727	0.341483
hsa-miR-181b-5p		mature_miRNA	Human	0.441124	0.355071	0.232133	0.112523	0.0697253	0.225466	0.142803
hsa-mir-423		precursor_miRNA	Human	0.383383	0.104366	0.340808	0.11457	0.0619866	0.166299	0.193379
hsa-miR-219a-2-3p		mature_miRNA	Human	0.392155	0.296232	0.374273	0.117547	0.00627005	0.0404852	0.341145
hsa-miR-20a-5p		mature_miRNA	Human	0.292919	0.237061	0.462438	0.124035	0.0248845	0.200425	0.0155501
XR_428946	LOC102724064	lncRNA	Human	0.284072	0.290617	0.138182	0.124035	0.201594	0.348902	0.115489
hsa-miR-532-5p		mature_miRNA	Human	0.49298	0.291632	0.0480763	0.124035	0.108456	0.254621	0.248731
hsa_piR_019752		piwiRNA	Human	0.18004	0.549051	0.047996	0.124299	0.0460484	0.420744	0.280415
hsa-miR-299-3p		mature_miRNA	Human	0.232539	0.253444	0.475103	0.125057	0.0176135	0.0461665	0.341483
NM_001276251		mRNA	Human	0.235116	0.144624	0.355302	0.125088	0.00187017	0.00576598	0.38344
NT_024524	tRNA-Glu	tRNA	Human	0.462314	0.414652	0.0897805	0.125088	0.00861597	0.265395	0.00927697
hsa-miR-377-3p		mature_miRNA	Human	0.273002	0.237061	0.132239	0.125088	0.0040195	0.0112235	0.233247
hsa-miR-490-3p		mature_miRNA	Human	0.461488	0.299055	0.166204	0.125512	0.00177242	0.0118742	0.222582
hsa_piR_020485		piwiRNA	Human	0.379462	0.237061	0.479716	0.126886	0.0135351	0.156827	0.0726338
hsa-miR-10a-5p		mature_miRNA	Human	0.222338	0.104366	0.133228	0.126886	0.153663	0.345457	0.118818
tRNA-Gly,K00209		tRNA	Human	0.251283	0.296232	0.0581658	0.126886	0.232878	0.339199	0.341483
hsa_piR_020391		piwiRNA	Human	0.213295	0.30899	0.142639	0.141528	0.0498322	0.0395464	0.167011
NT_022135	tRNA-Glu	tRNA	Human	0.410359	0.536971	0.402723	0.141528	0.216773	0.333117	0.130256
hsa-let-7b-5p		mature_miRNA	Human	0.460649	0.0845653	0.210989	0.143319	0.0299564	0.377653	0.207601
NR_001571		transcribed_RNA	Human	0.473187	0.461428	0.388118	0.145627	0.0896463	0.150523	0.355521
hsa_piR_022421		piwiRNA	Human	0.149897	0.294285	0.00469478	0.14688	0.049543	0.40138	0.0212128
hsa_piR_000794		piwiRNA	Human	0.50898	0.176777	0.271702	0.14688	0.0463854	0.377653	0.276284
hsa-miR-339-5p		mature_miRNA	Human	0.355077	0.270623	0.0692298	0.14688	0.104205	0.367606	0.319982
hsa_piR_017936		piwiRNA	Human	0.268329	0.270623	0.410745	0.14688	0.00464789	0.0106226	0.341483
rno-miR-532-5p		mature_miRNA	Human	0.18004	0.237061	0.00216116	0.147864	0.0535431	0.10394	0.00903174
NR_002312		transcribed_RNA	Human	0.502322	0.458926	0.210534	0.152792	0.114556	0.364625	0.335079
hsa-mir-137		precursor_miRNA	Human	0.519742	0.541337	0.0465698	0.155636	0.0581538	0.343059	0.152526
NM_017705	PAQR5	mRNA	Human	0.486704	0.511616	0.210989	0.155636	0.110768	0.401184	0.00927697
hsa-miR-410-3p		mature_miRNA	Human	0.241755	0.237061	0.462438	0.159105	0.0889592	0.237855	0.337621
XR_432024	RP5-1120P11.1	lncRNA	Human	0.258647	0.431373	0.125487	0.160052	0.224969	0.291813	0.309577
NT_011255	tRNA-Val	tRNA	Human	0.18004	0.0930141	0.0166578	0.160464	0.102085	0.333117	0.0448871
hsa-mir-873		precursor_miRNA	Human	0.336222	0.544077	0.339465	0.163117	0.019283	0.0643896	0.0865123
tRNA-Phe,K00350		tRNA	Human	0.360635	0.174103	0.0113996	0.163117	0.0826947	0.214943	0.227586
hsa-miR-92a-3p		mature_miRNA	Human	0.24932	0.271751	0.463929	0.163117	0.0832677	0.333117	0.23424
hsa-miR-146a-5p		mature_miRNA	Human	0.453291	0.43168	0.486063	0.163721	0.00023011	0.000558632	0.0764738
hsa-mir-125b-1		precursor_miRNA	Human	0.298926	0.206711	0.490308	0.169779	0.24072	0.408709	0.317646
NM_001042724		mRNA	Human	0.489389	0.532142	0.449639	0.169986	0.120475	0.0978172	0.284943
hsa-mir-218-1		precursor_miRNA	Human	0.486704	0.255884	0.196095	0.170589	0.148718	0.369872	0.252196
NR_003011		transcribed_RNA	Human	0.419936	0.195351	0.224615	0.179823	0.00357766	0.0118742	0.167391
NT_004610	tRNA-Gly	tRNA	Human	0.197905	0.295943	0.209992	0.179823	0.148718	0.317305	0.143095
tRNA-Gln,X15814		tRNA	Human	0.368459	0.333538	0.449267	0.179823	0.233442	0.330295	0.0789452
XR_430574	LOC440570	misc_RNA	Human	0.223531	0.237061	0.343126	0.183976	0.110281	0.281218	0.0658237
hsa-mir-129-1		precursor_miRNA	Human	0.379462	0.317685	0.0487347	0.185652	0.0390178	0.357604	0.156873
NM_207380		mRNA	Human	0.453291	0.0691018	0.161139	0.185652	0.0216769	0.0340828	0.284943
hsa-miR-339-3p		mature_miRNA	Human	0.461488	0.193526	0.401912	0.187028	0.0579922	0.158753	0.336159
hsa-let-7b-3p		mature_miRNA	Human	0.208431	0.261807	0.489473	0.191974	0.163533	0.365451	0.35935
NR_033690	C1orf213	lncRNA	Human	0.351443	0.539775	0.142639	0.194611	0.0544803	0.180809	0.351756
hsa_piR_001318		piwiRNA	Human	0.24932	0.333565	0.137875	0.196642	0.115565	0.16942	0.369281
hsa-miR-423-5p		mature_miRNA	Human	0.253506	0.296232	0.00329788	0.197663	0.0535431	0.0720825	0.029127
XM_005260559		mRNA	Human	0.357005	0.546379	0.423053	0.197663	0.106923	0.414813	0.368934
XM_006721218		mRNA	Human	0.223531	0.355071	0.30377	0.199899	0.00357766	0.00735397	0.248542
hsa-miR-23a-3p		mature_miRNA	Human	0.465294	0.298171	0.489473	0.199899	0.201594	0.407082	0.340158
hsa-miR-1246		mature_miRNA	Human	0.197905	0.536567	0.00495565	0.204078	0.0875299	0.373979	0.0707531
hsa-miR-181a-5p		mature_miRNA	Human	0.431343	0.304017	0.308035	0.204078	0.0211434	0.135973	0.153063
NM_052932		mRNA	Human	0.185238	0.481425	0.0777413	0.204078	0.054096	0.237379	0.30883
hsa-miR-1307-5p		mature_miRNA	Human	0.223531	0.261807	0.0818239	0.205789	0.0187539	0.0921261	0.201488
GNOMON_232963514		other transcript	Human	0.408082	0.319169	0.333526	0.205789	0.187361	0.156498	0.18679
cfa-miR-7180		mature_miRNA	Nonhuman	0.337414	0.171706	0.0233434	0.206452	0.0469419	0.365447	0.0789452
bta-miR-6529a,mml-miR-6529-5p,tch-miR-6529		mature_miRNA	Nonhuman	0.453291	0.496684	0.200135	0.20896	0.111053	0.358761	0.125221
hsa-miR-127-3p		mature_miRNA	Human	0.251283	0.321181	0.232133	0.20896	0.0180967	0.141945	0.324749
NM_152263		mRNA	Human	0.185238	0.549375	0.0945655	0.209537	0.0217097	0.0889911	0.0929115
hsa_piR_017723		piwiRNA	Human	0.283145	0.410456	0.305595	0.21626	0.0649132	0.328256	0.193379
NR_004392		transcribed_RNA	Human	0.185238	0.5006	0.102149	0.21626	0.0211434	0.0467094	0.185262
NM_014345		mRNA	Human	0.250577	0.270623	0.466144	0.216476	0.00638315	0.0236358	0.270686
hsa-miR-200a-3p		mature_miRNA	Human	0.349014	0.391127	0.102149	0.218224	0.0423351	0.328256	0.0103593
NM_005171		mRNA	Human	0.197905	0.467123	0.0153988	0.218224	0.0121579	0.0235821	0.190832
NW_003871056	tRNA-Gly	tRNA	Human	0.525804	0.445257	0.0353245	0.218224	0.115373	0.156498	0.319982
NT_010393	tRNA-Gly	tRNA	Human	0.527374	0.362697	0.341073	0.218728	0.251185	0.399487	0.351372
hsa-miR-129-2-3p		mature_miRNA	Human	0.453291	0.153869	0.493378	0.220676	0.157696	0.276811	0.385322
hsa-miR-136-5p		mature_miRNA	Human	0.51241	0.414188	0.308035	0.229608	0.00395352	0.0199045	0.280095
hsa-mir-122		precursor_miRNA	Human	0.439555	0.290617	0.287007	0.238861	0.174407	0.158226	0.00927697
hsa-miR-29c-3p		mature_miRNA	Human	0.392155	0.367869	0.232731	0.244262	0.0472129	0.0205034	0.137519
NR_046116	LOC550113	lncRNA	Human	0.268329	0.355071	0.0220534	0.244262	0.000205722	5.10064e-05	0.337621
XM_006715658		mRNA	Human	0.517562	0.0930683	0.330422	0.244262	0.125354	0.388017	0.207601
hsa-miR-101-3p		mature_miRNA	Human	0.185238	0.453652	0.341073	0.245432	0.0826388	0.0757793	0.152282
GNOMON_232946257		other transcript	Human	0.346888	0.505234	0.439292	0.245883	0.00450652	0.0130251	0.259515
NR_048536	LINC-ROR	lncRNA	Human	0.18004	0.54354	0.0104592	0.245883	0.00520236	0.0643896	0.153063
hsa_piR_009294		piwiRNA	Human	0.52031	0.470454	0.205228	0.248837	0.0535431	0.0440787	0.10985
bta-miR-2387		mature_miRNA	Nonhuman	0.442205	0.317685	0.162433	0.250114	0.00819265	0.0402046	0.125221
hsa-mir-378a		precursor_miRNA	Human	0.396275	0.464357	0.261365	0.252527	0.110768	0.323262	0.385603
tRNA-Glu,HG983791		tRNA	Human	0.36996	0.271751	0.102373	0.254236	0.0896463	0.377653	0.121104
hsa_piR_016677		piwiRNA	Human	0.20561	0.263402	0.0188975	0.254614	0.00357766	0.113742	0.0138734
hsa_piR_020326		piwiRNA	Human	0.47295	0.296232	0.101737	0.258927	0.125493	0.313582	0.0138734
NM_001145664		mRNA	Human	0.18004	0.414652	0.0575337	0.258927	0.00805038	0.0781379	0.267858
hsa-miR-21-5p		mature_miRNA	Human	0.185238	0.355047	0.308035	0.259589	0.102198	0.0467094	0.135202
hsa_piR_001311		piwiRNA	Human	0.18004	0.134627	0.0107737	0.25996	0.00628434	0.11226	8.8143e-05
NM_001080825		mRNA	Human	0.222351	0.108701	0.413752	0.25996	0.130034	0.242111	0.348466
hsa-miR-125b-2-3p		mature_miRNA	Human	0.314459	0.296232	0.121002	0.25996	0.0216769	0.212567	0.314938
NR_036520	LOC100287042	lncRNA	Human	0.239254	0.458926	0.489473	0.26118	0.00106078	0.00295916	0.314938
hsa-miR-451a		mature_miRNA	Human	0.197905	0.510113	0.350123	0.26212	0.115565	0.0756183	0.0670197
hsa-mir-142		precursor_miRNA	Human	0.355077	0.549366	0.493143	0.262661	0.0350559	0.0546039	0.0202181
NT_008046	tRNA-Met	tRNA	Human	0.223531	0.282011	0.0153988	0.265456	0.227616	0.257133	0.341145
NR_033263	C20orf166-AS1	lncRNA	Human	0.360635	0.549051	0.413752	0.266836	0.162091	0.373637	0.0865123
NR_027260		transcribed_RNA	Human	0.368459	0.410456	0.413752	0.272731	0.143272	0.214337	0.179234
hsa-mir-101-2		precursor_miRNA	Human	0.226816	0.104366	0.210989	0.272731	0.104676	0.34705	0.282761
NM_183374		mRNA	Human	0.18004	0.470014	0.0229928	0.276399	0.0237191	0.154814	0.199436
NR_003137	RNU4-2	snRNA	Human	0.401212	0.373344	0.22754	0.277207	0.246226	0.337616	0.0448871
hsa-mir-760		precursor_miRNA	Human	0.250577	0.481425	0.00827959	0.277501	0.0493595	0.215977	0.029127
NM_001114108		mRNA	Human	0.202897	0.261807	0.127919	0.278879	0.00468539	0.0228239	0.388078
NR_015440	LINC00982	lncRNA	Human	0.197905	0.458926	0.224599	0.27988	0.042961	0.0920545	0.341145
hsa_piR_000823		piwiRNA	Human	0.281919	0.360809	0.427967	0.281401	0.0399482	0.188383	0.341145
hsa-miR-125a-3p		mature_miRNA	Human	0.275903	0.30899	0.0026736	0.281542	0.0750438	0.154814	0.0385591
hsa-miR-652-3p		mature_miRNA	Human	0.235116	0.383823	0.0933776	0.281728	0.0124947	0.396227	0.30645
hsa-miR-320b		mature_miRNA	Human	0.286384	0.287399	0.489473	0.281877	0.184781	0.348902	0.0306283
hsa_piR_020498		piwiRNA	Human	0.414135	0.237061	0.155371	0.281899	0.246366	0.273925	0.118878
hsa-mir-129-2		precursor_miRNA	Human	0.436037	0.347371	0.261607	0.283715	0.0115416	0.0340828	0.283517
hsa-miR-409-5p		mature_miRNA	Human	0.41729	0.511616	0.438081	0.283715	0.131051	0.365447	0.32915
hsa-miR-221-3p		mature_miRNA	Human	0.52031	0.0747395	0.271702	0.283715	0.0294446	0.123093	0.337621
hsa-mir-218-2		precursor_miRNA	Human	0.204635	0.0966496	0.0722901	0.284419	0.0639938	0.188383	0.0470343
hsa-mir-326		precursor_miRNA	Human	0.251643	0.372973	0.219693	0.284419	0.0724182	0.367693	0.0915462
hsa-mir-425		precursor_miRNA	Human	0.41729	0.488656	0.396471	0.284419	0.115565	0.16942	0.153063
NT_167190	tRNA-Val	tRNA	Human	0.466032	0.230888	0.200135	0.284971	0.0647627	0.331747	0.337621
hsa-mir-1306		precursor_miRNA	Human	0.283944	0.49534	0.111128	0.291208	0.0287276	0.365447	0.30645
hsa-miR-204-3p		mature_miRNA	Human	0.234219	0.361143	0.00941333	0.293138	0.019283	0.10394	0.0234715
hsa-miR-129-5p		mature_miRNA	Human	0.395073	0.482441	0.0373903	0.293138	0.0635994	0.350569	0.0776152
hsa-miR-16-5p		mature_miRNA	Human	0.463203	0.193526	0.490141	0.293138	0.148718	0.242575	0.147242
NT_007592	tRNA-Gln	tRNA	Human	0.314459	0.360809	0.00329788	0.293138	0.0250207	0.0254148	0.0748474
NM_024080		mRNA	Human	0.453291	0.53212	0.489473	0.295912	0.00437412	0.00592197	0.171757
hsa-mir-125b-2		precursor_miRNA	Human	0.392155	0.344249	0.151236	0.295912	0.0469419	0.345543	0.349589
hsa-mir-320a		precursor_miRNA	Human	0.223531	0.257901	0.0760186	0.295921	0.0250207	0.120957	0.30645
hsa_piR_020388		piwiRNA	Human	0.392155	0.470014	0.0872668	0.29698	0.0399482	0.336758	0.0668503
NR_033926	LOC644961	pseudo	Human	0.478177	0.271751	0.425174	0.297419	0.000251056	0.000560476	0.146453
hsa_piR_020548		piwiRNA	Human	0.453291	0.500998	0.308035	0.297419	0.0319685	0.112427	0.375442
NR_046235	RNA45S5	rRNA	Human	0.283199	0.472081	0.308035	0.297902	0.0929634	0.339364	0.0202181
C-TLUNG2002578		other transcript	Human	0.293622	0.101098	0.402723	0.306115	0.0794537	0.0620308	0.115489
hsa_piR_019951		piwiRNA	Human	0.461488	0.176777	0.489473	0.307112	0.0285327	0.248841	0.0649957
tRNA-Glu,HG983794		tRNA	Human	0.494963	0.261807	0.148668	0.307112	0.052365	0.359256	0.0470343
NT_007592	tRNA-Val	tRNA	Human	0.222351	0.458926	0.0153988	0.307757	0.00628434	0.0651756	0.0496138
hsa-miR-106b-3p		mature_miRNA	Human	0.262017	0.296893	0.0191139	0.31083	0.151575	0.200425	0.322067
hsa-miR-19b-3p		mature_miRNA	Human	0.461488	0.347371	0.433295	0.313344	0.0714542	0.213012	0.0929115
XR_432720	LOC102724064	lncRNA	Human	0.453291	0.533118	0.451735	0.313344	0.0469419	0.0921924	0.0748474
NR_046666	CACNA2D3-AS1	lncRNA	Human	0.197905	0.472081	0.0978733	0.313344	0.0164682	0.147374	0.388078
hsa-miR-1298-5p		mature_miRNA	Human	0.34622	0.261778	0.374273	0.313344	0.0391902	0.220906	0.341483
hsa_piR_016735		piwiRNA	Human	0.250577	0.257901	0.343126	0.315595	0.151575	0.101077	0.193379
NR_002819	MALAT1	lncRNA	Human	0.185238	0.445828	0.0692298	0.315793	0.00468539	0.0118742	0.193379
tRNA-Tyr,X04779		tRNA	Human	0.469732	0.0691018	0.285723	0.315793	0.159474	0.358761	0.389204
hsa-miR-335-5p		mature_miRNA	Human	0.18004	0.461192	0.339465	0.319656	0.0816525	0.0472946	0.14509
hsa-miR-542-3p		mature_miRNA	Human	0.520238	0.195934	0.161238	0.321931	0.0271556	0.0770856	0.294178
NM_002999		mRNA	Human	0.429057	0.510853	0.446223	0.321931	0.0321682	0.0266176	0.269386
hsa-miR-378a-3p		mature_miRNA	Human	0.331615	0.462404	0.0796825	0.32254	0.0617502	0.328302	0.162504
hsa-mir-181d		precursor_miRNA	Human	0.357005	0.0930683	0.308035	0.32254	0.0774772	0.329717	0.216571
XR_250707	LOC101927806	pseudo	Human	0.208476	0.353607	0.169617	0.325842	0.148718	0.225466	0.0498739
hsa-miR-93-5p		mature_miRNA	Human	0.399316	0.0691018	0.423053	0.327526	0.0875472	0.321711	0.132688
hsa-miR-152-3p		mature_miRNA	Human	0.462599	0.549051	0.240724	0.327922	0.0216769	0.104037	0.337621
hsa-miR-486-5p		mature_miRNA	Human	0.355077	0.334359	0.111128	0.332702	0.105886	0.0827006	0.079454
hsa-mir-1307		precursor_miRNA	Human	0.412123	0.278848	0.340584	0.332702	0.0596737	0.209961	0.221958
hsa-miR-30d-3p		mature_miRNA	Human	0.453291	0.0715522	0.20693	0.332702	0.0040195	0.00959405	0.294178
hsa-miR-484		mature_miRNA	Human	0.452317	0.549051	0.047996	0.332702	0.22123	0.333117	0.30645
NR_026949	LINC00277	lncRNA	Human	0.185238	0.481425	0.0596377	0.332702	0.00903532	0.0832226	0.253866
NT_011255	tRNA-Gly	tRNA	Human	0.309159	0.541337	0.00350631	0.332702	0.0399482	0.158753	0.108985
hsa-mir-24-2		precursor_miRNA	Human	0.26132	0.511616	0.020505	0.334632	0.182973	0.220906	0.00927697
hsa-miR-760		mature_miRNA	Human	0.278223	0.511616	0.0153988	0.334896	0.0452318	0.333117	0.0189841
hsa_piR_000753		piwiRNA	Human	0.197905	0.505234	0.414624	0.334896	0.00638315	0.00959405	0.282326
tRNA-Asp,AF037471		tRNA	Human	0.197905	0.0764117	0.391437	0.334896	0.0826947	0.0662295	0.325614
hsa_piR_020497		piwiRNA	Human	0.461488	0.285094	0.253314	0.334896	0.249941	0.385638	0.355521
hsa-mir-874		precursor_miRNA	Human	0.414135	0.199208	0.429208	0.336073	0.0159189	0.0780577	0.0702348
NM_032096		mRNA	Human	0.362511	0.459098	0.425174	0.336073	0.0915204	0.396359	0.0202181
hsa-miR-23b-3p		mature_miRNA	Human	0.197905	0.213015	0.445901	0.336645	0.0325564	0.0879207	0.193379
NM_003034		mRNA	Human	0.278223	0.0605092	0.158219	0.336645	0.00903532	0.0404852	0.212674
NM_005552		mRNA	Human	0.32973	0.546379	0.442223	0.338694	0.00987239	0.0087074	0.203943
hsa-miR-185-3p		mature_miRNA	Human	0.255969	0.271751	0.0683302	0.342726	0.0250207	0.145989	0.32915
hsa-mir-4497		precursor_miRNA	Human	0.197905	0.481425	0.0598239	0.345068	0.0125832	0.126792	0.132688
hsa-mir-486-2		precursor_miRNA	Human	0.21113	0.168567	0.352719	0.346779	0.176426	0.364739	0.341145
hsa-mir-510		precursor_miRNA	Human	0.407845	0.125892	0.047996	0.348376	0.00966044	0.210036	0.0554012
hsa_piR_015249		piwiRNA	Human	0.257813	0.101098	0.199781	0.348376	0.00650415	0.0228239	0.235118
hsa-miR-363-3p		mature_miRNA	Human	0.419353	0.296033	0.0664099	0.348952	0.194995	0.249419	0.391563
tRNA-Val,K00254		tRNA	Human	0.344851	0.0832926	0.196095	0.3517	0.0599447	0.337616	0.317149
NM_033100	CDHR1	mRNA	Human	0.392155	0.429786	0.409492	0.352806	1.85141e-08	3.93616e-09	0.0917338
hsa-miR-3168		mature_miRNA	Human	0.197905	0.321181	0.112953	0.353468	0.0323393	0.0874175	0.368934
hsa-mir-7641-1		precursor_miRNA	Human	0.331838	0.549051	0.463121	0.354638	0.00395352	0.005484	0.239258
NM_001166292		mRNA	Human	0.431343	0.453974	0.423589	0.354638	0.0193319	0.0294291	0.325614
bta-mir-378-2		precursor_miRNA	Nonhuman	0.466032	0.382578	0.116175	0.354638	0.110412	0.361563	0.339638
NR_002756	RNU5A-1	snRNA	Human	0.223531	0.333538	0.399948	0.355126	0.00357766	0.0118742	0.277723
hsa-mir-6087		precursor_miRNA	Human	0.197905	0.479249	0.196095	0.356699	0.0180967	0.0402046	0.29541
NR_026677	MIR600HG	lncRNA	Human	0.18004	0.0174306	0.445901	0.356699	0.0250207	0.0244522	0.348296
NM_001104554		mRNA	Human	0.461488	0.431373	0.210989	0.356699	0.0363225	0.154863	0.0385591
hsa-miR-145-5p		mature_miRNA	Human	0.250581	0.472081	0.489473	0.362162	0.0578047	0.399487	0.317646
NR_038365	LINC01164	lncRNA	Human	0.226816	0.261778	0.047996	0.374378	0.185613	0.242111	0.248854
hsa_piR_019914		piwiRNA	Human	0.287999	0.414652	0.261365	0.376184	0.239442	0.412219	0.30645
hsa_piR_020500		piwiRNA	Human	0.392155	0.518935	0.300871	0.379694	0.0602135	0.235984	0.079454
hsa-miR-127-5p		mature_miRNA	Human	0.285909	0.296232	0.234034	0.379694	0.0058327	0.0402046	0.319982
NM_022735		mRNA	Human	0.197905	0.225698	0.138182	0.379694	0.00468539	0.0304937	0.238396
tRNA-His,X01553		tRNA	Human	0.445068	0.304017	0.0100136	0.379694	0.0717919	0.348902	0.30645
hsa-miR-130a-3p		mature_miRNA	Human	0.473187	0.541337	0.0479211	0.379694	0.125493	0.368403	0.337621
hsa_piR_001184		piwiRNA	Human	0.390045	0.549051	0.127919	0.379694	0.0040195	0.00538294	0.341483
hsa-miR-497-5p		mature_miRNA	Human	0.462314	0.549058	0.22754	0.380624	0.00966044	0.0450012	0.282197
NM_000430		mRNA	Human	0.307708	0.362697	0.226425	0.382291	0.15699	0.16683	0.272065
NT_004487	tRNA-Val	tRNA	Human	0.185238	0.304247	0.28655	0.38233	0.00177242	0.0431283	0.0496138
hsa_piR_020365		piwiRNA	Human	0.43591	0.296893	0.143891	0.383627	0.209134	0.318927	0.341145
hsa-miR-181a-3p		mature_miRNA	Human	0.223531	0.356038	0.0357766	0.388088	0.0159592	0.263149	0.177354
hsa-miR-502-3p		mature_miRNA	Human	0.368459	0.496684	0.138182	0.389341	0.019094	0.158753	0.147052
C-KAT09685		other transcript	Human	0.367719	0.549051	0.443487	0.392089	0.0535431	0.141665	0.00953402
tRNA-Gln,X15813		tRNA	Human	0.392155	0.408687	0.460056	0.396246	0.0651674	0.0669512	0.30645
NR_002761	RNU2-2P	snRNA	Human	0.473187	0.273929	0.183868	0.396246	0.0645316	0.342674	0.136617
hsa-mir-708		precursor_miRNA	Human	0.486704	0.360809	0.377984	0.396246	0.00903532	0.0747319	0.381075
hsa-miR-490-5p		mature_miRNA	Human	0.232539	0.367341	0.00417371	0.397502	0.00395352	0.323262	0.179234
NM_016086		mRNA	Human	0.18004	0.488656	0.00939254	0.397502	0.0164682	0.401184	0.105473
hsa-mir-451a		precursor_miRNA	Human	0.407845	0.512832	0.0263972	0.398299	0.148718	0.327191	0.193379
hsa_piR_004987		piwiRNA	Human	0.392155	0.0302877	0.324436	0.398299	0.0196059	0.0417071	0.233247
hsa-miR-103a-3p		mature_miRNA	Human	0.21113	0.105742	0.355302	0.400315	0.133966	0.250504	0.214081
hsa-mir-16-2		precursor_miRNA	Human	0.466032	0.458594	0.489473	0.404651	0.125963	0.415191	0.0385591
hsa-miR-708-3p		mature_miRNA	Human	0.514085	0.414652	0.0796825	0.404651	0.0673708	0.269043	0.305631
hsa-let-7i-3p		mature_miRNA	Human	0.473187	0.549051	0.0112263	0.404651	0.196593	0.377653	0.30645
NR_001445	RN7SK	snRNA	Human	0.223531	0.549051	0.397912	0.404651	0.00651442	0.0149806	0.254982
NM_001251964		mRNA	Human	0.18004	0.426553	0.217693	0.404651	0.00915226	0.0467094	0.342161
NR_110038	RP4-723E3.1	lncRNA	Human	0.223531	0.409761	0.11412	0.404651	0.0115416	0.0780577	0.388078
XM_005269764		mRNA	Human	0.431343	0.0598323	0.463121	0.404651	0.202254	0.276413	0.0434323
XM_005256105		mRNA	Human	0.18004	0.458926	0.0409018	0.408151	0.0199371	0.160611	0.218891
hsa-miR-1224-5p		mature_miRNA	Human	0.228712	0.512832	0.0482125	0.410764	0.0237838	0.400937	0.0419907
hsa_piR_001312		piwiRNA	Human	0.18004	0.261807	0.445901	0.411025	0.144409	0.172752	0.0145383
hsa-mir-101-1		precursor_miRNA	Human	0.461488	0.256523	0.466144	0.420143	0.0851049	0.0779825	0.00927697
NM_001128215		mRNA	Human	0.519742	0.0535095	0.234034	0.421557	0.24072	0.326187	0.0789452
hsa_piR_000765		piwiRNA	Human	0.401469	0.360421	0.0480763	0.423148	0.148718	0.269043	0.0385591
hsa-miR-660-5p		mature_miRNA	Human	0.307708	0.460205	0.423053	0.423148	0.168399	0.256647	0.100289
hsa-miR-134-5p		mature_miRNA	Human	0.283944	0.549051	0.0990424	0.423148	0.0325564	0.220906	0.143095
hsa-mir-1224		precursor_miRNA	Human	0.298871	0.510853	0.191366	0.424473	0.0245998	0.280856	0.121104
NR_002757	RNU5B-1	snRNA	Human	0.484669	0.545039	0.351689	0.424473	0.0146826	0.0199045	0.234344
NM_018923		mRNA	Human	0.355077	0.0694302	0.415109	0.424568	0.134644	0.172264	0.0714724
hsa-miR-181d-5p		mature_miRNA	Human	0.461488	0.472081	0.317839	0.426159	0.0232157	0.150642	0.284943
NR_002318	CATSPER2P1	pseudo	Human	0.197905	0.473108	0.0254337	0.426177	0.0216769	0.195239	0.337621
hsa_piR_020490		piwiRNA	Human	0.32793	0.541337	0.374456	0.426456	0.00395352	0.00538294	0.184337
hsa-miR-425-5p		mature_miRNA	Human	0.502322	0.195934	0.429196	0.426456	0.00627005	0.0227164	0.229875
hsa-miR-382-5p		mature_miRNA	Human	0.41729	0.437776	0.184894	0.432354	0.0430813	0.345457	0.152526
hsa-miR-330-5p		mature_miRNA	Human	0.38339	0.254274	0.205228	0.434906	0.0150013	0.196054	0.177268
GNOMON_233116988		other transcript	Human	0.200431	0.472081	0.244724	0.434906	0.00628434	0.0229085	0.368934
hsa-miR-4448		mature_miRNA	Human	0.18004	0.458926	0.0777413	0.43534	0.0164682	0.0861517	0.340461
hsa-miR-370-3p		mature_miRNA	Human	0.239254	0.359466	0.26725	0.437479	0.00506834	0.0845303	0.0789452
hsa_piR_020582		piwiRNA	Human	0.376207	0.549051	0.000548165	0.438018	0.027548	0.0643896	0.0313195
hsa-mir-7641-2		precursor_miRNA	Human	0.368459	0.0762708	0.272956	0.438018	0.0229954	0.0239204	0.207601
XR_250706	LOC440570	misc_RNA	Human	0.491269	0.225698	0.333526	0.438018	0.108245	0.116634	0.177354
NT_011109	tRNA-OTHER	tRNA	Human	0.465294	0.370571	0.0100136	0.438018	0.0735743	0.158753	0.166906
NR_024433	LINC00926	lncRNA	Human	0.185238	0.477846	0.0100136	0.438018	0.0105209	0.172264	0.143409
XR_241218	LOC101927806	pseudo	Human	0.185238	0.255884	0.445901	0.444806	0.0893796	0.333117	0.0448871
hsa_piR_017724		piwiRNA	Human	0.284072	0.360809	0.0844798	0.444818	0.19558	0.399487	0.143095
NR_004393		transcribed_RNA	Human	0.392155	0.496684	0.242969	0.444818	0.00443359	0.0480819	0.147242
NR_046235		rRNA	Human	0.461488	0.472081	0.0196828	0.444818	0.0121579	0.0584353	0.0542547
NM_022566		mRNA	Human	0.197905	0.48158	0.0581658	0.444818	0.0245998	0.0935938	0.319982
hsa-miR-122-5p		mature_miRNA	Human	0.526405	0.0691018	0.489342	0.444999	0.258108	0.371188	0.0250095
hsa-miR-107		mature_miRNA	Human	0.185238	0.089067	0.328114	0.448112	0.235398	0.277677	0.341145
NM_004491		mRNA	Human	0.273002	0.391127	0.257956	0.448112	0.00508145	0.0163961	0.32915
hsa-miR-501-3p		mature_miRNA	Human	0.461488	0.477846	0.0844066	0.44888	0.100701	0.377653	0.181137
hsa_piR_020541		piwiRNA	Human	0.185238	0.414652	0.0578569	0.450766	0.084295	0.263149	0.364615
hsa-miR-185-5p		mature_miRNA	Human	0.442205	0.390022	0.465189	0.452023	0.00111134	0.00507617	0.132269
hsa-miR-138-5p		mature_miRNA	Human	0.43591	0.225698	0.172742	0.452023	0.0237191	0.196108	0.18928
hsa-miR-22-5p		mature_miRNA	Human	0.38339	0.402765	0.0169441	0.455295	0.23412	0.377653	0.294178
hsa_piR_018570		piwiRNA	Human	0.368459	0.0882927	0.0569394	0.455783	0.0619866	0.0968339	0.029127
NM_002957		mRNA	Human	0.197905	0.347371	0.365522	0.455783	0.00357766	0.0267193	0.388078
NM_178832		mRNA	Human	0.25417	0.496684	0.0103897	0.455783	0.134644	0.200425	0.218506
hsa_piR_019949		piwiRNA	Human	0.501102	0.217975	0.429196	0.456013	0.0245998	0.230433	0.32915
hsa-miR-873-5p		mature_miRNA	Human	0.367719	0.510113	0.236549	0.457167	0.0150013	0.102016	0.363558
hsa_piR_004153		piwiRNA	Human	0.453291	0.470014	0.069828	0.460712	0.133339	0.358323	0.262258
hsa-miR-25-3p		mature_miRNA	Human	0.43591	0.487432	0.200135	0.461467	0.233442	0.414429	0.32915
NR_104086	RNVU1-19	snRNA	Human	0.197905	0.360888	0.343126	0.465955	0.00638315	0.0104879	0.248854
tRNA-Val,K00255		tRNA	Human	0.461488	0.0605092	0.467016	0.466386	0.0399482	0.196054	0.214081
hsa_piR_020499		piwiRNA	Human	0.346493	0.427694	0.430469	0.468842	0.187674	0.399487	0.110105
hsa-mir-181b-2		precursor_miRNA	Human	0.223531	0.143288	0.423053	0.470273	0.125493	0.154814	0.32915
hsa-miR-874-3p		mature_miRNA	Human	0.239254	0.370636	0.0664099	0.471105	0.0399482	0.388017	0.230812
hsa_piR_019912		piwiRNA	Human	0.235116	0.0535095	0.433295	0.471596	0.0170356	0.0199045	0.355521
NR_024437	LOC728323	lncRNA	Human	0.18004	0.458926	0.0844798	0.473086	0.0120948	0.0780577	0.166906
hsa-mir-140		precursor_miRNA	Human	0.360635	0.544077	0.450196	0.475627	0.0491871	0.137811	0.201488
hsa-miR-326		mature_miRNA	Human	0.251643	0.530782	0.358033	0.475627	0.0210464	0.103724	0.267858
