# Supplementary material for: Plasma extracellular RNA profiles in healthy and cancer patients
Source: Sci Rep. 2016 Jan 20;6:19413. doi: 10.1038/srep19413 (PMC4726401; doi:10.1038/srep19413)
Supplement: Supplementary Table S6 [file srep19413-s6.xls]

## Sheet: Table S6
Table S6. Predictive characteristics of miR-1343-3p, miR-125a-5p and multivariate models
			Sensitivity	Specificity	Positive Predictive Value	Negative Predictive Value	Area Under Curve
Colon Cancer
	miR-1343-3p only	All Colon Cancer	0.69	0.74	0.8415	0.5441	0.715
		Stage 1	0.6	0.58	0.4167	0.7436	0.59
		Stage 2	0.68	0.76	0.5862	0.8261	0.72
		Stage 3	0.64	0.82	0.64	0.82	0.73
		Stage 4	0.8	0.84	0.7143	0.8936	0.82
	miR-125a-5p only	All Colon Cancer	0.69	0.8	0.8734	0.5634	0.745
		Stage 1	0.6	0.64	0.4545	0.7619	0.62
		Stage 2	0.76	0.76	0.6129	0.8636	0.76
		Stage 3	0.64	0.84	0.6667	0.8235	0.74
		Stage 4	0.72	0.82	0.6667	0.8542	0.77
	Multivariate model*	All Colon Cancer	0.72	0.8	0.88	0.59	0.76
		Stage 1	0.64	0.72	0.5333	0.8	0.68
		Stage 2	0.76	0.78	0.6333	0.8667	0.77
		Stage 3	0.68	0.88	0.7391	0.8462	0.78
		Stage 4	0.76	0.86	0.7308	0.8776	0.81
Prostate Cancer
	miR-1343-3p only	All Prostate Cancer	0.7778	0.8	0.8485	0.7143	0.7889
		HSPC	0.6667	0.84	0.7143	0.8077	0.7533
		CRPC	0.8571	0.88	0.8571	0.88	0.8686
	miR-125a-5p only	All Prostate Cancer	0.8889	0.76	0.8421	0.8261	0.8244
		HSPC	0.7333	0.8	0.6875	0.8333	0.7667
		CRPC	0.9524	0.76	0.7692	0.95	0.8562
	Multivariate model**	All Prostate Cancer	0.9444	0.88	0.9189	0.9167	0.9122
		HSPC	0.8667	0.92	0.8667	0.92	0.8933
		CRPC	0.9524	0.88	0.8696	0.9565	0.9162
*Multivariate prediction model included miR-125a-5p, miR-1343-3p,miR-708-5p, miR-381-3p, miR-543, piR_019825
**Multivariate model included miR-125a-5p, miR-1343-3p,let-7d-5p,miR-191-5p, miR-204-5p, miR-7-5p, piR_016658
